# Supplementary material for: 1-Chloro-4-(3,4-dichloro­phen­yl)-3,4-dihydro­naphthalene-2-carbaldehyde
Source: Acta Crystallogr Sect E Struct Rep Online. 2011 Jan 15;67(Pt 2):o378. doi: 10.1107/S160053681100105X (PMC3051754; doi:10.1107/S160053681100105X)
Supplement: Supplementary file 1 [file e-67-0o378-sup1.cif]

##############################################################################
###                                                                        ###
###        Electronic paper (Acta Crystallographica Section E)             ###
###                                                                        ###
##############################################################################
#                                                                            #
# This CIF contains the data in a paper accepted for publication in Acta     #
# Crystallographica Section E. It conforms to the requirements of Notes      #
# for Authors for Section E, and has been peer reviewed under the auspices   #
# of the IUCr Commission on Journals.                                        #
#                                                                            #
# Full details of the Crystallographic Information File format               #
# are given in the paper "The Crystallographic Information File (CIF):       #
# a New Standard Archive File for Crystallography" by S. R. Hall, F. H.      #
# Allen and I. D. Brown [Acta Cryst. (1991), A47, 655-685].                  #
#                                                                            #
# The current version of the core CIF dictionary is obtainable from          #
# ftp://ftp.iucr.org/pub/cif_core.dic. The current version number is 2.4.    #
#                                                                            #
# Software is freely available for graphical display of the structure(s) in  #
# this CIF.  For information consult the CIF home page http://www.iucr.org/  #
# cif/home.html                                                              #
#                                                                            #
# This file may be used for bona fide research purposes within the           #
# scientific community so long as proper attribution is given to the journal # 
# article from which it was obtained.                                        #
#                                                                            #
##############################################################################
                                             
data_I
_audit_creation_method     SHELXL-97
_chemical_name_systematic
;
1-Chloro-4-(3,4-dichlorophenyl)-3,4-dihydronaphthalene-2-carbaldehyde
;
_chemical_name_common     ?
_chemical_formula_moiety     'C17 H11 Cl3 O'
_chemical_formula_sum     'C17 H11 Cl3 O'
_chemical_formula_iupac     'C17 H11 Cl3 O'
_chemical_formula_weight     337.61
_chemical_melting_point     383
_symmetry_cell_setting     monoclinic
_symmetry_space_group_name_H-M     'P 21/c'
_symmetry_space_group_name_Hall     '-P 2ybc'
loop_
    _symmetry_equiv_pos_as_xyz
    'x, y, z'
    '-x, y+1/2, -z+1/2'
    '-x, -y, -z'
    'x, -y-1/2, z-1/2'
_cell_length_a     10.2969(5)
_cell_length_b     10.8849(5)
_cell_length_c     13.6144(7)
_cell_angle_alpha     90.00
_cell_angle_beta     91.436(5)
_cell_angle_gamma     90.00
_cell_volume     1525.43(13)
_cell_formula_units_Z     4
_cell_measurement_reflns_used     3006
_cell_measurement_theta_min     2.40
_cell_measurement_theta_max     26.00
_cell_measurement_temperature     293(2)
_exptl_crystal_description     plate
_exptl_crystal_colour     colourless
_exptl_crystal_size_max     0.22
_exptl_crystal_size_mid     0.15
_exptl_crystal_size_min     0.12
_exptl_crystal_density_diffrn     1.470
_exptl_crystal_density_meas     ?
_exptl_crystal_density_method     'not measured'
_exptl_crystal_F_000     688
_exptl_absorpt_coefficient_mu     0.595
_exptl_absorpt_correction_type     multi-scan
_exptl_absorpt_process_details
                           '(<i>CrysAlis PRO RED</i>; Oxford Diffraction, 2010)'
_exptl_absorpt_correction_T_min     0.546
_exptl_absorpt_correction_T_max     1.000
_exptl_special_details
;
<i>CrysAlis PRO</i>, Oxford Diffraction Ltd., Version 1.171.33.55 (release
05--01--2010 CrysAlis171. NET) Empirical absorption correction using spherical
harmonics, implemented in SCALE3 ABSPACK scaling algorithm.
^1^H NMR (CDCl~3~, 400 MHz): \d, 10.33 (s, 1H, -CHO), 6.92-8.00
(m, 7H, Ar-H), 4.13 (t, 1H, --CH proton of fused cyclohexane ring,
J=10.0 Hz), 2.86-3.01(m, 2H, --CH~2~ proton of fused cyclohexane
ring)
IR (KBr, cm^-1^): 3443.28 (-CHO), 1662.34 (C=O of aldehyde),
1595.81(C=C,aromatic), 838.883 (C-Cl), 1255.43 (C-H stretch).
FAB MASS: m/z = 337, mol. formulae: C~17~H~11~Cl~3~O).
;
_diffrn_ambient_temperature     293(2)
_diffrn_radiation_type     MoK\a
_diffrn_radiation_wavelength     0.71073
_diffrn_radiation_source     'Enhance (Mo) X-ray Source'
_diffrn_radiation_monochromator     graphite
_diffrn_measurement_device_type     'Oxford Diffraction Xcalibur'
_diffrn_measurement_method     \w
_diffrn_detector_area_resol_mean     16.0839
_diffrn_reflns_number     15902
_diffrn_reflns_av_R_equivalents     0.0428
_diffrn_reflns_av_sigmaI/netI     0.0321
_diffrn_reflns_theta_min     2.40
_diffrn_reflns_theta_max     26.00
_diffrn_reflns_theta_full     26.00
_diffrn_measured_fraction_theta_max     1.000
_diffrn_measured_fraction_theta_full     1.000
_diffrn_reflns_limit_h_min     -12
_diffrn_reflns_limit_h_max     12
_diffrn_reflns_limit_k_min     -13
_diffrn_reflns_limit_k_max     13
_diffrn_reflns_limit_l_min     -16
_diffrn_reflns_limit_l_max     16
_diffrn_reflns_reduction_process
;
;
_diffrn_standards_number     0
_diffrn_standards_interval_count     0
_diffrn_standards_interval_time     0
_diffrn_standards_decay_%     ?
_refine_special_details
;
Refinement of <i>F</i>^2^ against ALL reflections. The weighted <i>R</i>-factor
<i>wR</i> and goodness of fit <i>S</i> are based on <i>F</i>^2^, conventional
<i>R</i>-factors <i>R</i> are based on <i>F</i>, with <i>F</i> set to zero for
negative <i>F</i>^2^. The threshold expression of <i>F</i>^2^ >
2\s(<i>F</i>^2^) is used only for calculating <i>R</i>-factors(gt) <i>etc</i>.
and is not relevant to the choice of reflections for refinement.
<i>R</i>-factors based on <i>F</i>^2^ are statistically about twice as large
as those based on <i>F</i>, and <i>R</i>- factors based on ALL data will be
even larger.
;
_reflns_number_total     3006
_reflns_number_gt     2143
_reflns_threshold_expression     I>2\s(I)
_refine_ls_structure_factor_coef     Fsqd
_refine_ls_matrix_type     full
_refine_ls_R_factor_all     0.0707
_refine_ls_R_factor_gt     0.0502
_refine_ls_wR_factor_gt     0.1416
_refine_ls_wR_factor_ref     0.1494
_refine_ls_goodness_of_fit_ref     1.091
_refine_ls_restrained_S_all     1.091
_refine_ls_number_reflns     3006
_refine_ls_number_parameters     234
_refine_ls_number_restraints     0
_refine_ls_hydrogen_treatment     mixed
_refine_ls_weighting_scheme     calc
_refine_ls_weighting_details
         'calc w=1/[\s^2^(Fo^2^)+(0.0885P)^2^+0.0000P] where P=(Fo^2^+2Fc^2^)/3'
_atom_sites_solution_hydrogens     geom
_atom_sites_solution_primary     direct
_atom_sites_solution_secondary     difmap
_refine_ls_shift/su_max     0.001
_refine_ls_shift/su_mean     0.000
_refine_diff_density_max     0.524
_refine_diff_density_min     -0.325
_refine_ls_extinction_method     none
_refine_ls_extinction_coef     ?
loop_
    _atom_type_symbol
    _atom_type_description
    _atom_type_scat_dispersion_real
    _atom_type_scat_dispersion_imag
    _atom_type_scat_source
    'C' 'C' 0.0033 0.0016
                         'International Tables Vol C Tables 4.2.6.8 and 6.1.1.4'
    'H' 'H' 0.0000 0.0000
                         'International Tables Vol C Tables 4.2.6.8 and 6.1.1.4'
    'O' 'O' 0.0106 0.0060
                         'International Tables Vol C Tables 4.2.6.8 and 6.1.1.4'
    'Cl' 'Cl' 0.1484 0.1585
                         'International Tables Vol C Tables 4.2.6.8 and 6.1.1.4'
_computing_data_collection
;
<i>CrysAlis PRO CCD</i> (Oxford Diffraction, 2010)
;
_computing_cell_refinement
                           '<i>CrysAlis PRO CCD</i>  (Oxford Diffraction, 2010)'
_computing_data_reduction
                            '<i>CrysAlis PRO RED</i> (Oxford Diffraction, 2010)'
_computing_structure_solution     '<i>SHELXS97</i> (Sheldrick, 2008)'
_computing_structure_refinement     '<i>SHELXL97</i> (Sheldrick, 2008)'
_computing_molecular_graphics
;
<i>ORTEP-3</i> (Farrugia, 1997) and <i>CAMERON</i> (Watkin <i>et
al.</i>, 1993)
;
_computing_publication_material     '<i>WinGX</i> (Farrugia, 1999)'
loop_
    _atom_site_type_symbol
    _atom_site_label
    _atom_site_fract_x
    _atom_site_fract_y
    _atom_site_fract_z
    _atom_site_U_iso_or_equiv
    _atom_site_adp_type
    _atom_site_calc_flag
    _atom_site_refinement_flags
    _atom_site_occupancy
    _atom_site_disorder_assembly
    _atom_site_disorder_group
    Cl Cl1 0.40177(8) 0.17987(7) 0.18417(6) 0.0642(3) Uani d . 1 . .
    Cl Cl2 1.03593(8) 0.22018(9) -0.40674(6) 0.0809(3) Uani d . 1 . .
    Cl Cl3 1.07383(9) 0.35613(9) -0.20272(7) 0.0853(3) Uani d . 1 . .
    O O4 0.3558(2) 0.4375(2) -0.04817(19) 0.0873(8) Uani d . 1 . .
    C C5 0.3745(3) 0.3618(3) 0.0142(3) 0.0654(8) Uani d . 1 . .
    C C6 0.4835(3) 0.2751(2) 0.01503(19) 0.0461(6) Uani d . 1 . .
    C C7 0.5053(2) 0.1922(2) 0.08561(18) 0.0410(6) Uani d . 1 . .
    C C8 0.6168(2) 0.1084(2) 0.08586(17) 0.0389(6) Uani d . 1 . .
    C C9 0.6561(3) 0.0405(2) 0.16846(19) 0.0474(6) Uani d . 1 . .
    C C10 0.7619(3) -0.0361(3) 0.1655(2) 0.0604(8) Uani d . 1 . .
    C C11 0.8291(3) -0.0479(3) 0.0801(2) 0.0595(8) Uani d . 1 . .
    C C12 0.7912(3) 0.0171(2) -0.0023(2) 0.0520(7) Uani d . 1 . .
    C C13 0.6860(2) 0.0965(2) -0.00149(17) 0.0409(6) Uani d . 1 . .
    C C14 0.6365(3) 0.1633(2) -0.09391(19) 0.0462(6) Uani d . 1 . .
    C C15 0.5787(3) 0.2861(3) -0.0664(2) 0.0539(7) Uani d . 1 . .
    C C16 0.7379(2) 0.1794(2) -0.17227(19) 0.0433(6) Uani d . 1 . .
    C C17 0.7223(3) 0.1248(2) -0.26254(19) 0.0447(6) Uani d . 1 . .
    C C18 0.8128(3) 0.1384(2) -0.3336(2) 0.0475(6) Uani d . 1 . .
    C C19 0.9213(3) 0.2083(2) -0.31643(19) 0.0451(6) Uani d . 1 . .
    C C20 0.9393(3) 0.2661(2) -0.2272(2) 0.0476(6) Uani d . 1 . .
    C C21 0.8493(3) 0.2513(2) -0.1548(2) 0.0503(7) Uani d . 1 . .
    H H5 0.327(3) 0.359(3) 0.067(2) 0.080(11) Uiso d . 1 . .
    H H9 0.616(3) 0.050(2) 0.224(2) 0.061(8) Uiso d . 1 . .
    H H10 0.792(3) -0.082(3) 0.218(2) 0.088(11) Uiso d . 1 . .
    H H11 0.904(3) -0.096(2) 0.0799(18) 0.050(7) Uiso d . 1 . .
    H H12 0.836(3) 0.009(2) -0.054(2) 0.057(8) Uiso d . 1 . .
    H H14 0.561(2) 0.111(2) -0.1275(17) 0.040(6) Uiso d . 1 . .
    H H17 0.653(3) 0.068(2) -0.2739(18) 0.049(7) Uiso d . 1 . .
    H H18 0.807(3) 0.103(2) -0.393(2) 0.055(8) Uiso d . 1 . .
    H H15A 0.668(4) 0.339(3) -0.040(3) 0.101(12) Uiso d . 1 . .
    H H15B 0.536(3) 0.324(2) -0.121(2) 0.057(8) Uiso d . 1 . .
    H H21 0.867(3) 0.291(3) -0.090(2) 0.061(8) Uiso d . 1 . .
loop_
    _atom_site_aniso_label
    _atom_site_aniso_U_11
    _atom_site_aniso_U_22
    _atom_site_aniso_U_33
    _atom_site_aniso_U_12
    _atom_site_aniso_U_13
    _atom_site_aniso_U_23
    Cl1 0.0575(5) 0.0748(5) 0.0613(5) 0.0080(3) 0.0232(4) 0.0094(4)
    Cl2 0.0618(5) 0.1218(8) 0.0600(5) 0.0032(5) 0.0216(4) 0.0190(5)
    Cl3 0.0590(5) 0.0868(6) 0.1103(8) -0.0339(4) 0.0057(5) -0.0100(5)
    O4 0.0824(17) 0.0849(16) 0.0945(18) 0.0370(13) -0.0004(14) 0.0272(14)
    C5 0.0517(19) 0.073(2) 0.072(2) 0.0171(15) 0.0058(17) 0.0092(18)
    C6 0.0425(14) 0.0474(14) 0.0484(15) 0.0052(11) -0.0004(12) 0.0029(11)
    C7 0.0372(13) 0.0438(13) 0.0421(13) -0.0044(11) 0.0042(11) -0.0034(11)
    C8 0.0386(13) 0.0339(12) 0.0442(13) -0.0052(10) 0.0001(11) -0.0009(10)
    C9 0.0547(17) 0.0480(14) 0.0396(14) 0.0000(12) 0.0037(13) 0.0049(12)
    C10 0.071(2) 0.0574(17) 0.0522(17) 0.0116(15) -0.0045(16) 0.0149(14)
    C11 0.0551(18) 0.0571(17) 0.0664(19) 0.0192(14) 0.0034(15) 0.0116(14)
    C12 0.0526(17) 0.0517(15) 0.0521(17) 0.0102(13) 0.0116(14) 0.0049(13)
    C13 0.0409(13) 0.0389(13) 0.0430(13) -0.0027(10) 0.0021(11) 0.0042(10)
    C14 0.0415(14) 0.0513(15) 0.0458(14) -0.0039(12) 0.0028(12) 0.0036(12)
    C15 0.0569(18) 0.0555(16) 0.0496(16) 0.0149(14) 0.0075(14) 0.0144(13)
    C16 0.0392(14) 0.0436(13) 0.0472(15) 0.0002(11) 0.0037(11) 0.0098(11)
    C17 0.0467(15) 0.0380(13) 0.0493(15) -0.0048(11) -0.0035(12) 0.0064(11)
    C18 0.0510(16) 0.0484(14) 0.0430(15) 0.0036(12) -0.0020(12) 0.0014(12)
    C19 0.0425(14) 0.0483(14) 0.0446(14) 0.0042(11) 0.0053(12) 0.0112(12)
    C20 0.0395(14) 0.0460(14) 0.0570(17) -0.0077(11) -0.0005(12) 0.0046(12)
    C21 0.0529(16) 0.0534(15) 0.0444(15) -0.0016(12) -0.0017(13) -0.0031(13)
_geom_special_details
;
All s.u.'s (except the s.u. in the dihedral angle between two l.s. planes) are
estimated using the full covariance matrix. The cell s.u.'s are taken into
account individually in the estimation of s.u.'s in distances, angles and
torsion angles; correlations between s.u.'s in cell parameters are only used
when they are defined by crystal symmetry. An approximate (isotropic)
treatment of cell s.u.'s is used for estimating s.u.'s involving l.s. planes.
;
loop_
    _geom_bond_atom_site_label_1
    _geom_bond_atom_site_label_2
    _geom_bond_site_symmetry_2
    _geom_bond_distance
    _geom_bond_publ_flag
    Cl1 C7 . 1.740(2) ?
    Cl2 C19 . 1.731(2) ?
    Cl3 C20 . 1.722(3) ?
    O4 C5 . 1.195(4) ?
    C5 C6 . 1.466(4) ?
    C5 H5 . 0.88(3) ?
    C6 C7 . 1.333(3) ?
    C6 C15 . 1.503(3) ?
    C7 C8 . 1.465(3) ?
    C8 C9 . 1.398(3) ?
    C8 C13 . 1.408(3) ?
    C9 C10 . 1.373(4) ?
    C9 H9 . 0.88(3) ?
    C10 C11 . 1.374(4) ?
    C10 H10 . 0.92(3) ?
    C11 C12 . 1.375(4) ?
    C11 H11 . 0.93(3) ?
    C12 C13 . 1.386(3) ?
    C12 H12 . 0.86(3) ?
    C13 C14 . 1.530(3) ?
    C14 C15 . 1.514(4) ?
    C14 C16 . 1.521(3) ?
    C14 H14 . 1.06(2) ?
    C15 H15A . 1.14(4) ?
    C15 H15B . 0.94(3) ?
    C16 C17 . 1.371(4) ?
    C16 C21 . 1.404(4) ?
    C17 C18 . 1.368(4) ?
    C17 H17 . 0.95(3) ?
    C18 C19 . 1.367(4) ?
    C18 H18 . 0.89(3) ?
    C19 C20 . 1.377(4) ?
    C20 C21 . 1.379(4) ?
    C21 H21 . 0.99(3) ?
loop_
    _geom_angle_atom_site_label_1
    _geom_angle_atom_site_label_2
    _geom_angle_atom_site_label_3
    _geom_angle_site_symmetry_1
    _geom_angle_site_symmetry_3
    _geom_angle
    _geom_angle_publ_flag
    O4 C5 C6 . . 123.9(3) ?
    O4 C5 H5 . . 121(2) ?
    C6 C5 H5 . . 115(2) ?
    C7 C6 C5 . . 123.8(2) ?
    C7 C6 C15 . . 119.0(2) ?
    C5 C6 C15 . . 117.1(2) ?
    C6 C7 C8 . . 122.7(2) ?
    C6 C7 Cl1 . . 120.84(19) ?
    C8 C7 Cl1 . . 116.44(17) ?
    C9 C8 C13 . . 119.2(2) ?
    C9 C8 C7 . . 122.8(2) ?
    C13 C8 C7 . . 117.9(2) ?
    C10 C9 C8 . . 120.8(2) ?
    C10 C9 H9 . . 119.4(19) ?
    C8 C9 H9 . . 119.7(19) ?
    C9 C10 C11 . . 119.9(3) ?
    C9 C10 H10 . . 124(2) ?
    C11 C10 H10 . . 116(2) ?
    C10 C11 C12 . . 120.2(3) ?
    C10 C11 H11 . . 119.2(16) ?
    C12 C11 H11 . . 120.4(16) ?
    C11 C12 C13 . . 121.3(3) ?
    C11 C12 H12 . . 117.9(19) ?
    C13 C12 H12 . . 120.7(19) ?
    C12 C13 C8 . . 118.5(2) ?
    C12 C13 C14 . . 122.3(2) ?
    C8 C13 C14 . . 119.1(2) ?
    C15 C14 C16 . . 110.7(2) ?
    C15 C14 C13 . . 110.0(2) ?
    C16 C14 C13 . . 114.3(2) ?
    C15 C14 H14 . . 106.9(12) ?
    C16 C14 H14 . . 105.6(12) ?
    C13 C14 H14 . . 109.1(12) ?
    C6 C15 C14 . . 112.3(2) ?
    C6 C15 H15A . . 110.4(19) ?
    C14 C15 H15A . . 101.8(18) ?
    C6 C15 H15B . . 108.2(16) ?
    C14 C15 H15B . . 111.5(16) ?
    H15A C15 H15B . . 113(2) ?
    C17 C16 C21 . . 118.1(2) ?
    C17 C16 C14 . . 120.8(2) ?
    C21 C16 C14 . . 121.2(2) ?
    C18 C17 C16 . . 121.4(3) ?
    C18 C17 H17 . . 118.4(15) ?
    C16 C17 H17 . . 119.8(15) ?
    C19 C18 C17 . . 120.5(3) ?
    C19 C18 H18 . . 115.4(18) ?
    C17 C18 H18 . . 124.1(18) ?
    C18 C19 C20 . . 119.8(2) ?
    C18 C19 Cl2 . . 119.3(2) ?
    C20 C19 Cl2 . . 120.9(2) ?
    C19 C20 C21 . . 119.9(2) ?
    C19 C20 Cl3 . . 121.4(2) ?
    C21 C20 Cl3 . . 118.7(2) ?
    C20 C21 C16 . . 120.3(3) ?
    C20 C21 H21 . . 118.3(17) ?
    C16 C21 H21 . . 121.3(17) ?
loop_
    _geom_torsion_atom_site_label_1
    _geom_torsion_atom_site_label_2
    _geom_torsion_atom_site_label_3
    _geom_torsion_atom_site_label_4
    _geom_torsion_site_symmetry_1
    _geom_torsion_site_symmetry_2
    _geom_torsion_site_symmetry_3
    _geom_torsion_site_symmetry_4
    _geom_torsion
    _geom_torsion_publ_flag
    O4 C5 C6 C7 . . . . 178.8(3) ?
    O4 C5 C6 C15 . . . . 2.0(5) ?
    C5 C6 C7 C8 . . . . -178.5(3) ?
    C15 C6 C7 C8 . . . . -1.7(4) ?
    C5 C6 C7 Cl1 . . . . 0.6(4) ?
    C15 C6 C7 Cl1 . . . . 177.4(2) ?
    C6 C7 C8 C9 . . . . 165.8(3) ?
    Cl1 C7 C8 C9 . . . . -13.4(3) ?
    C6 C7 C8 C13 . . . . -14.4(4) ?
    Cl1 C7 C8 C13 . . . . 166.37(17) ?
    C13 C8 C9 C10 . . . . 0.8(4) ?
    C7 C8 C9 C10 . . . . -179.4(2) ?
    C8 C9 C10 C11 . . . . -1.0(5) ?
    C9 C10 C11 C12 . . . . 0.2(5) ?
    C10 C11 C12 C13 . . . . 0.6(5) ?
    C11 C12 C13 C8 . . . . -0.8(4) ?
    C11 C12 C13 C14 . . . . -175.9(3) ?
    C9 C8 C13 C12 . . . . 0.1(4) ?
    C7 C8 C13 C12 . . . . -179.7(2) ?
    C9 C8 C13 C14 . . . . 175.4(2) ?
    C7 C8 C13 C14 . . . . -4.4(3) ?
    C12 C13 C14 C15 . . . . -149.2(3) ?
    C8 C13 C14 C15 . . . . 35.7(3) ?
    C12 C13 C14 C16 . . . . -24.0(3) ?
    C8 C13 C14 C16 . . . . 160.9(2) ?
    C7 C6 C15 C14 . . . . 34.9(4) ?
    C5 C6 C15 C14 . . . . -148.1(3) ?
    C16 C14 C15 C6 . . . . -176.7(2) ?
    C13 C14 C15 C6 . . . . -49.5(3) ?
    C15 C14 C16 C17 . . . . -118.7(3) ?
    C13 C14 C16 C17 . . . . 116.5(3) ?
    C15 C14 C16 C21 . . . . 60.7(3) ?
    C13 C14 C16 C21 . . . . -64.1(3) ?
    C21 C16 C17 C18 . . . . 0.7(4) ?
    C14 C16 C17 C18 . . . . -179.9(2) ?
    C16 C17 C18 C19 . . . . -0.6(4) ?
    C17 C18 C19 C20 . . . . -0.4(4) ?
    C17 C18 C19 Cl2 . . . . 178.27(19) ?
    C18 C19 C20 C21 . . . . 1.3(4) ?
    Cl2 C19 C20 C21 . . . . -177.3(2) ?
    C18 C19 C20 Cl3 . . . . -179.4(2) ?
    Cl2 C19 C20 Cl3 . . . . 1.9(3) ?
    C19 C20 C21 C16 . . . . -1.3(4) ?
    Cl3 C20 C21 C16 . . . . 179.5(2) ?
    C17 C16 C21 C20 . . . . 0.3(4) ?
    C14 C16 C21 C20 . . . . -179.2(2) ?
loop_
    _geom_hbond_atom_site_label_D
    _geom_hbond_atom_site_label_H
    _geom_hbond_atom_site_label_A
    _geom_hbond_site_symmetry_A
    _geom_hbond_distance_DH
    _geom_hbond_distance_HA
    _geom_hbond_distance_DA
    _geom_hbond_angle_DHA
    _geom_hbond_publ_flag
    C5 H5 Cl1 . 0.88(3) 2.62(3) 3.053(4) 111(2) ?
    C9 H9 Cl1 . 0.88(3) 2.66(3) 3.039(3) 107(2) ?
    C15 H15B O4 . 0.94(3) 2.46(3) 2.841(4) 103.8(19) ?
    C18 H18 O4 2_644 0.90(3) 2.58(3) 3.201(3) 128(2) yes
data_global
_journal_data_validation_number     ?
_journal_date_recd_electronic     2010-11-07
_journal_date_accepted     2011-01-07
_journal_name_full     'Acta Crystallographica, Section E'
_journal_year     2011
_journal_volume     67
_journal_issue      2
_journal_page_first     o378
_journal_page_last     o378
_journal_paper_category     QO
_journal_coeditor_code     BV2168
_publ_contact_author_name     'H.C.Devarajegowda'
_publ_contact_author_address
;
Department of Physics
Yuvaraja's College (Constituent College)
University of Mysore Mysore
Karnataka  INDIA
;
_publ_contact_author_email     'devarajegowda@yahoo.com'
_publ_contact_author_fax     '+91 0821 2419292'
_publ_contact_author_phone     '+91 0821 2518101'
_publ_section_title
;
1-Chloro-4-(3,4-dichlorophenyl)-3,4-dihydronaphthalene-2-carbaldehyde
;
loop_
    _publ_author_name
    _publ_author_address
    'H. C. Devarajegowda'
;
Department of Physics
Yuvaraja's College (Constituent College)
University of Mysore, Mysore 570 005
Karnataka
India
;
    'P. Nagendra'
;
Department of Chemistry
Bharathi College, Bharathinagar 571 422
Mandya District, Karnataka, India
;
    'S. Jeyaseelan'
;
Department of Physics
Yuvaraja's College (Constituent College)
University of Mysore, Mysore 570 005
Karnataka
India
;
    'N. Chidananda'
;
Department of Chemistry
Mangalore University
Mangalagangotri 574 199
Karnataka, India
;
    'Boja Poojary'
;
Department of Chemistry
Mangalore University
Mangalagangotri 574 199
Karnataka, India
;
