# Supplementary material for: 1-Chloro-4-(3,4-dichloro­phen­yl)-3,4-dihydro­naphthalene-2-carbaldehyde
Source: Acta Crystallogr Sect E Struct Rep Online. 2011 Jan 15;67(Pt 2):o378. doi: 10.1107/S160053681100105X (PMC3051754; doi:10.1107/S160053681100105X)
Supplement: Supplementary file 2 [file e-67-0o378-Isup2.hkl]

#
# h,k,l, Fc-squared, Fo-squared, sigma(Fo-squared) and status flag
#
data_I
_shelx_title ' CTB-N-1 in P2(1)/c'
_shelx_refln_list_code          4
_shelx_F_calc_maximum      166.03
_exptl_crystal_F_000       688.00
_reflns_d_resolution_high  0.8107
 
loop_
 _symmetry_equiv_pos_as_xyz
 'x, y, z'
 '-x, y+1/2, -z+1/2'
 '-x, -y, -z'
 'x, -y-1/2, z-1/2'
 
_cell_length_a    10.2969
_cell_length_b    10.8849
_cell_length_c    13.6144
_cell_angle_alpha  90.000
_cell_angle_beta   91.436
_cell_angle_gamma  90.000
 
_shelx_F_squared_multiplier     1.000
 
loop_
 _refln_index_h
 _refln_index_k
 _refln_index_l
 _refln_F_squared_calc
 _refln_F_squared_meas
 _refln_F_squared_sigma
 _refln_observed_status
   2   0   0     1952.70     2149.48     33.63 o
   3   0   0     5026.40     5276.99     27.51 o
   4   0   0     2336.58     2039.57     19.64 o
   5   0   0      889.91      884.10     22.96 o
   6   0   0      577.00      545.45     14.19 o
   7   0   0     2176.35     2120.37     38.60 o
   8   0   0       51.55       52.18     10.32 o
   9   0   0     1749.40     1704.95     78.97 o
  10   0   0        2.99        0.62      8.02 o
  11   0   0       29.82       30.83      8.38 o
  12   0   0       30.59       17.84     16.67 o
   1   1   0     1661.80     1789.64     13.97 o
   2   1   0        2.79        9.85      1.08 o
   3   1   0     6938.42     6938.74     26.87 o
   4   1   0      553.42      446.89      5.21 o
   5   1   0     1261.60     1272.02     14.67 o
   6   1   0     1839.05     1764.01     22.30 o
   7   1   0        1.47        2.68      3.67 o
   8   1   0      126.60      126.91      7.01 o
   9   1   0        0.16        6.98      5.28 o
  10   1   0       43.50       42.85      6.16 o
  11   1   0       87.20       74.88      6.44 o
  12   1   0       28.60       15.68      6.19 o
   0   2   0    18372.14    18684.14    188.08 o
   1   2   0     1052.48      939.13      8.91 o
   2   2   0    22440.54    22294.73    126.39 o
   3   2   0       41.05       37.15      1.56 o
   4   2   0      109.18      142.55      3.54 o
   5   2   0      100.30      178.47      5.42 o
   6   2   0      788.51      735.26     11.10 o
   7   2   0       18.99       20.48      3.69 o
   8   2   0        1.45        0.00      3.79 o
   9   2   0      658.29      646.29     14.86 o
  10   2   0        5.25        4.09      5.51 o
  11   2   0       79.39      102.36      8.00 o
  12   2   0       17.10       11.95      5.94 o
   1   3   0       71.13       93.38      3.36 o
   2   3   0     2912.99     3136.55     11.05 o
   3   3   0      382.95      358.97      3.48 o
   4   3   0        7.76        3.06      1.68 o
   5   3   0       25.99       18.51      2.15 o
   6   3   0        8.11       10.51      2.44 o
   7   3   0      173.05      149.25      5.08 o
   8   3   0      105.98      106.81      5.14 o
   9   3   0       33.08       35.07      4.99 o
  10   3   0      117.64       98.55      7.62 o
  11   3   0      356.83      327.26     16.06 o
  12   3   0       18.12       22.32      7.19 o
   0   4   0      108.17      107.19      2.99 o
   1   4   0     1133.14     1019.14      7.75 o
   2   4   0      973.41      998.25     16.67 o
   3   4   0     1459.59     1667.12     15.29 o
   4   4   0     1079.88     1148.00     12.46 o
   5   4   0      102.97      110.56      3.39 o
   6   4   0      332.70      339.04      5.88 o
   7   4   0       75.92       67.87      3.85 o
   8   4   0        5.06        4.03      3.83 o
   9   4   0       83.27       59.39      5.20 o
  10   4   0       81.50       84.85      6.16 o
  11   4   0      134.03      164.70     17.33 o
  12   4   0        0.15        9.60      9.55 o
   1   5   0        3.57        4.29      1.00 o
   2   5   0       98.99      113.42      2.58 o
   3   5   0     3334.38     3291.77     31.38 o
   4   5   0      297.35      297.52      4.41 o
   5   5   0        2.28        1.21      2.16 o
   6   5   0       18.38       11.01      2.52 o
   7   5   0      216.46      247.87      9.08 o
   8   5   0       35.26       45.04      5.28 o
   9   5   0      433.37      453.76      9.99 o
  10   5   0        4.67       26.29      8.97 o
  11   5   0       72.58       83.53     11.69 o
   0   6   0      464.08      427.56      6.87 o
   1   6   0      317.54      309.69      5.10 o
   2   6   0       24.74       32.29      2.34 o
   3   6   0       49.20       57.72      2.33 o
   4   6   0      161.21      161.34      5.34 o
   5   6   0      109.22       88.47      3.15 o
   6   6   0      722.76      709.67     15.93 o
   7   6   0       83.65       64.93      3.78 o
   8   6   0       89.13       77.92      5.35 o
   9   6   0        8.43        5.27      8.51 o
  10   6   0      132.10      139.98     12.09 o
  11   6   0       41.32       76.24     11.49 o
   1   7   0      609.71      683.75     11.18 o
   2   7   0       73.97       82.73      2.67 o
   3   7   0      311.51      261.04      7.65 o
   4   7   0      209.44      195.87      5.09 o
   5   7   0       62.47       74.29      4.47 o
   6   7   0        0.13        1.57      2.62 o
   7   7   0      215.17      236.62     17.55 o
   8   7   0      168.93      127.21     16.79 o
   9   7   0      111.51      117.26     12.03 o
  10   7   0        0.33        9.75      9.62 o
   0   8   0       11.22        6.66      2.80 o
   1   8   0      849.97      865.99     12.81 o
   2   8   0        5.13        6.43      1.99 o
   3   8   0        6.14        6.83      1.87 o
   4   8   0       66.77       62.49      3.12 o
   5   8   0       21.59       26.12      3.16 o
   6   8   0        1.35        6.80      6.51 o
   7   8   0       12.74       13.26      7.96 o
   8   8   0      138.37      139.73     18.16 o
   9   8   0       17.27        7.30      8.85 o
  10   8   0       40.47       44.06     10.12 o
   1   9   0        9.75        8.03      3.66 o
   2   9   0       39.39       45.88      3.56 o
   3   9   0       22.70       26.94      3.39 o
   4   9   0      219.36      205.35      6.50 o
   5   9   0      115.77      114.57      7.14 o
   6   9   0        3.15        6.46      5.62 o
   7   9   0       16.19       19.11      7.16 o
   8   9   0       40.00       32.51      7.84 o
   9   9   0        0.01        0.85      8.98 o
   0  10   0       21.80       45.12      6.80 o
   1  10   0      165.34      155.17      7.07 o
   2  10   0       28.59       29.01      5.75 o
   3  10   0        2.75        3.05      4.82 o
   4  10   0       78.52       90.67      7.09 o
   5  10   0        0.09        0.14      6.61 o
   6  10   0        7.19        6.66      7.05 o
   7  10   0       39.78       36.22      7.93 o
   8  10   0        8.28        0.00      7.45 o
   1  11   0       69.33       70.96     10.59 o
   2  11   0       22.28       11.78      6.02 o
   3  11   0       19.64       42.07      6.37 o
   4  11   0        6.33        7.75      6.88 o
   5  11   0        0.01        0.00      7.15 o
   6  11   0        0.22        3.78      7.47 o
   7  11   0       29.10       30.58      8.44 o
   0  12   0       41.25       24.27      9.54 o
   1  12   0        0.81        0.00      6.39 o
   2  12   0        4.93        5.94      7.05 o
   3  12   0        0.35        0.00      9.38 o
   4  12   0       18.07       27.09     10.56 o
   5  12   0        0.06        0.70      7.60 o
   1  13   0       15.54       12.98      8.02 o
   2  13   0        0.39        4.77      9.77 o
   3  13   0        1.90        5.44      9.92 o
 -12   1   1        0.38        0.00      5.91 o
 -11   1   1       29.37       21.29      5.87 o
 -10   1   1       24.72       22.07      6.09 o
  -9   1   1      148.40      164.89     12.83 o
  -8   1   1       33.97       36.74      5.09 o
  -7   1   1       35.59       33.24      4.36 o
  -6   1   1       43.43       36.79      4.07 o
  -5   1   1      773.23      808.43      6.64 o
  -4   1   1      615.57      664.56     10.46 o
  -3   1   1       67.76       57.60      2.64 o
  -2   1   1     1644.06     1640.72     10.63 o
  -1   1   1       48.06       41.63      0.95 o
   0   1   1     2149.74     2155.14     39.15 o
   1   1   1     1793.80     1812.25      6.67 o
   2   1   1     3423.62     3900.83     40.64 o
   3   1   1     3276.22     3464.11     29.21 o
   4   1   1      112.64      139.05      2.77 o
   5   1   1       73.40       99.40      3.42 o
   6   1   1        3.07        2.12      3.29 o
   7   1   1      159.60      137.21      5.59 o
   8   1   1       16.85       15.83      4.00 o
   9   1   1      190.36      188.34      8.61 o
  10   1   1      251.80      235.09      9.62 o
  11   1   1        2.32        2.79      7.10 o
  12   1   1        2.59        2.55      7.21 o
 -12   2   1       24.54       18.76      6.97 o
 -11   2   1       38.46       22.20      8.12 o
 -10   2   1       11.73        8.59      5.56 o
  -9   2   1       28.95       24.78      5.53 o
  -8   2   1      262.53      256.41      7.79 o
  -7   2   1      128.50      113.76      4.39 o
  -6   2   1      131.62      146.64      4.12 o
  -5   2   1       57.41       70.12      2.36 o
  -4   2   1        0.28        2.23      1.21 o
  -3   2   1     2092.88     1931.27     11.96 o
  -2   2   1      819.46      828.09      7.87 o
  -1   2   1      601.95      619.79      6.04 o
   0   2   1      969.97     1055.12     11.42 o
   1   2   1     4874.25     5097.78     45.54 o
   2   2   1    19470.93    20264.04     47.39 o
   3   2   1       24.15       20.69      2.19 o
   4   2   1    11133.21    11656.06     39.05 o
   5   2   1      123.87      140.50     12.87 o
   6   2   1     1910.59     1795.65     14.43 o
   7   2   1      644.77      638.19     10.68 o
   8   2   1        7.50        5.26      4.35 o
   9   2   1      426.88      369.99      9.92 o
  10   2   1      143.17      148.08      7.29 o
  11   2   1      143.79      111.67      8.02 o
  12   2   1       44.74       40.67      7.91 o
 -12   3   1        0.72        0.00      6.58 o
 -11   3   1       65.40       49.40      6.70 o
 -10   3   1      105.45      105.46      6.56 o
  -9   3   1      494.30      460.38     13.59 o
  -8   3   1      309.03      294.17      9.90 o
  -7   3   1      360.49      354.52      6.33 o
  -6   3   1       80.20       87.24      5.51 o
  -5   3   1       91.28       82.68      3.03 o
  -4   3   1       56.73       52.45      2.02 o
  -3   3   1     2385.38     2368.62     16.75 o
  -2   3   1       47.12       62.12      1.97 o
  -1   3   1     1042.27     1010.90      8.90 o
   0   3   1     2693.53     2701.98     15.53 o
   1   3   1    27566.76    27085.33    190.87 o
   2   3   1       45.06       43.16      2.57 o
   3   3   1      271.75      279.94     12.48 o
   4   3   1      579.30      624.45     12.33 o
   5   3   1      348.25      486.57      6.14 o
   6   3   1      199.24      179.68      4.93 o
   7   3   1     1049.81     1055.30     16.83 o
   8   3   1      286.76      299.93      8.68 o
   9   3   1      150.24      155.60      7.11 o
  10   3   1      315.04      312.59      9.54 o
  11   3   1       33.57       36.55      6.63 o
  12   3   1        5.18       13.03      7.44 o
 -12   4   1      111.00       98.01     14.08 o
 -11   4   1       33.51       35.54      7.25 o
 -10   4   1       97.82      101.29      6.88 o
  -9   4   1       89.56       81.67      5.65 o
  -8   4   1        2.00        6.30      3.56 o
  -7   4   1      235.39      247.94      8.70 o
  -6   4   1      607.92      644.31      6.54 o
  -5   4   1      965.67     1043.21     12.77 o
  -4   4   1       65.60       65.85      1.91 o
  -3   4   1     1961.25     2306.71     35.22 o
  -2   4   1     4702.26     4513.36     32.65 o
  -1   4   1     1480.31     1471.38     16.11 o
   0   4   1      728.34      654.28     15.46 o
   1   4   1       71.99       75.60      3.86 o
   2   4   1      973.18      987.96     34.46 o
   3   4   1      205.86      210.11      7.49 o
   4   4   1      706.24      735.29      7.43 o
   5   4   1       96.41      101.02      5.50 o
   6   4   1      615.36      589.27      8.03 o
   7   4   1       41.59       50.42      4.63 o
   8   4   1       10.06        9.38      4.61 o
   9   4   1      384.56      340.38     10.84 o
  10   4   1      376.42      371.80      9.95 o
  11   4   1       49.17       33.29      6.43 o
  12   4   1        9.86       25.78      9.79 o
 -11   5   1       20.04       28.78     10.27 o
 -10   5   1        3.63        3.60      8.34 o
  -9   5   1       85.03       67.25      5.77 o
  -8   5   1       65.60       66.79      4.58 o
  -7   5   1     1238.55     1220.72     14.43 o
  -6   5   1        8.29        0.60      2.34 o
  -5   5   1       24.25       20.15      1.81 o
  -4   5   1      433.89      376.87      7.12 o
  -3   5   1        8.94       13.27      2.30 o
  -2   5   1     2899.43     3034.39     19.75 o
  -1   5   1      153.67      148.93      2.03 o
   0   5   1       81.29       83.46      4.46 o
   1   5   1      414.46      388.99      4.71 o
   2   5   1       16.53       11.79      1.70 o
   3   5   1     1123.74     1054.88     10.82 o
   4   5   1      296.43      274.72      4.41 o
   5   5   1      363.15      360.92      8.75 o
   6   5   1        6.28        5.96      2.69 o
   7   5   1      380.20      359.71     10.11 o
   8   5   1       38.86       43.51      5.12 o
   9   5   1       47.79       44.38      6.08 o
  10   5   1        6.34       23.31      7.03 o
  11   5   1        2.91        0.00      9.24 o
 -11   6   1       24.61       26.34     10.23 o
 -10   6   1      114.33      131.08     11.78 o
  -9   6   1      203.93      192.20     12.16 o
  -8   6   1        1.88        6.41      5.63 o
  -7   6   1      745.26      699.07     20.43 o
  -6   6   1      181.09      188.29      4.72 o
  -5   6   1      196.86      212.34      7.16 o
  -4   6   1       12.29        6.23      1.18 o
  -3   6   1      319.75      275.00     10.09 o
  -2   6   1       12.53       11.62      1.38 o
  -1   6   1     3087.16     3113.71     23.97 o
   0   6   1        2.78        4.11      1.59 o
   1   6   1     1393.06     1396.07     16.43 o
   2   6   1      699.96      709.61     16.65 o
   3   6   1       78.56       72.54      2.63 o
   4   6   1      327.94      309.38     10.13 o
   5   6   1       11.45       13.06      2.22 o
   6   6   1       47.78       46.30      3.11 o
   7   6   1        0.85        1.95      3.49 o
   8   6   1       97.98      102.36      9.72 o
   9   6   1       45.09       48.74      9.62 o
  10   6   1       21.98       47.88     10.17 o
  11   6   1       25.52       11.76      9.76 o
 -10   7   1      118.00      138.56     12.32 o
  -9   7   1        0.35        4.32      8.32 o
  -8   7   1       16.15        6.59      7.93 o
  -7   7   1       31.79       22.61      5.42 o
  -6   7   1       98.80       89.33      4.50 o
  -5   7   1      426.66      401.44      9.40 o
  -4   7   1      347.96      353.86      7.26 o
  -3   7   1      417.61      369.75      5.08 o
  -2   7   1      926.32      983.00      9.91 o
  -1   7   1      439.99      446.79     10.53 o
   0   7   1      265.62      260.40      4.33 o
   1   7   1      405.00      424.22      4.26 o
   2   7   1       14.47       16.88      1.73 o
   3   7   1       42.52       54.72      2.68 o
   4   7   1       85.76       82.01      2.81 o
   5   7   1       45.40       35.60      2.43 o
   6   7   1       81.13       70.98      4.76 o
   7   7   1       53.60       38.52      5.44 o
   8   7   1        0.67        0.00      8.08 o
   9   7   1       45.54       39.58     11.32 o
  10   7   1       20.69       11.12      9.48 o
 -10   8   1        1.36        4.14      9.08 o
  -9   8   1       10.94       25.51      9.15 o
  -8   8   1      125.47      133.42     10.68 o
  -7   8   1      257.01      272.29     12.68 o
  -6   8   1       35.38       57.00      6.10 o
  -5   8   1      113.91      120.51      4.55 o
  -4   8   1      119.04      149.69      4.67 o
  -3   8   1      151.24      124.54      3.59 o
  -2   8   1      256.49      227.85      5.92 o
  -1   8   1       92.89       75.95      3.57 o
   0   8   1       86.09       90.59      3.89 o
   1   8   1      127.48      124.52      5.07 o
   2   8   1      241.94      238.98      6.64 o
   3   8   1       19.04       19.07      2.29 o
   4   8   1       29.46       33.58      3.21 o
   5   8   1       40.22       44.96      4.97 o
   6   8   1       95.69       94.08      6.17 o
   7   8   1        7.40       12.42      7.97 o
   8   8   1       12.86        8.37      8.63 o
   9   8   1       17.62       13.84      8.84 o
  10   8   1       36.67       32.88     10.08 o
  -9   9   1       48.29       58.99      9.23 o
  -8   9   1        3.55        0.00      7.44 o
  -7   9   1       54.99       62.33      7.05 o
  -6   9   1       38.60       33.96      6.23 o
  -5   9   1       15.75       15.48      5.30 o
  -4   9   1       33.31       34.11      3.48 o
  -3   9   1      193.72      190.83      5.64 o
  -2   9   1       14.83       13.14      2.49 o
  -1   9   1       53.28       49.68      4.21 o
   0   9   1      182.62      188.34      5.88 o
   1   9   1       41.78       42.13      4.27 o
   2   9   1      295.24      306.14      6.78 o
   3   9   1      433.16      440.89     10.22 o
   4   9   1       50.57       41.76      4.77 o
   5   9   1        4.68        3.93      4.14 o
   6   9   1       39.01       50.03      6.37 o
   7   9   1      111.57      125.02     10.81 o
   8   9   1        2.91        6.87      8.41 o
   9   9   1       12.28       16.18      8.75 o
  -8  10   1        1.76        2.67      7.75 o
  -7  10   1       16.77       15.50      7.21 o
  -6  10   1       66.82       67.13      8.79 o
  -5  10   1        1.72        2.01      6.96 o
  -4  10   1        1.42        0.00      6.63 o
  -3  10   1       98.06      100.10      6.02 o
  -2  10   1        0.15        0.00      4.77 o
  -1  10   1       33.60       38.08      5.41 o
   0  10   1       58.80       74.77      6.00 o
   1  10   1       38.42       31.36      4.66 o
   2  10   1       10.75        9.56      5.40 o
   3  10   1        5.34       11.97      3.95 o
   4  10   1       16.12       14.13      4.33 o
   5  10   1       41.44       50.78      6.33 o
   6  10   1       31.38       31.99      6.16 o
   7  10   1       27.03       32.47      7.62 o
   8  10   1       30.62       34.32      8.29 o
  -7  11   1       61.32       58.44      8.80 o
  -6  11   1        0.03        0.00      7.62 o
  -5  11   1        0.71        0.00      6.96 o
  -4  11   1        6.46        8.65      6.73 o
  -3  11   1       32.57       39.00      7.90 o
  -2  11   1        8.15        6.05      5.86 o
  -1  11   1        3.63        0.00      5.46 o
   0  11   1      330.36      336.86     11.23 o
   1  11   1      162.62      175.37     10.33 o
   2  11   1      207.58      213.90     10.57 o
   3  11   1        0.02        3.95      5.44 o
   4  11   1       26.02       18.05      6.92 o
   5  11   1        0.23        7.25      6.89 o
   6  11   1        5.10        5.85      7.25 o
   7  11   1        0.10        5.49      7.77 o
  -5  12   1       34.71       33.36      8.16 o
  -4  12   1       23.71       27.58      8.37 o
  -3  12   1       34.17       26.71     10.11 o
  -2  12   1        0.95        1.33      9.33 o
  -1  12   1       19.85       23.97      6.59 o
   0  12   1        0.69        6.65      6.71 o
   1  12   1      155.54      112.83      9.65 o
   2  12   1        0.26        0.00      7.41 o
   3  12   1       12.83       15.13      9.97 o
   4  12   1        0.07        0.00     10.02 o
   5  12   1       58.82       57.06      8.50 o
  -3  13   1        5.48       13.72     10.45 o
  -2  13   1        8.41        7.10     10.14 o
  -1  13   1       21.58       14.31      8.23 o
   0  13   1       75.07       61.15      7.89 o
   1  13   1        7.02       10.73      8.02 o
   2  13   1        5.71        6.59     10.43 o
   3  13   1        2.46        0.00     10.05 o
 -12   0   2       98.34       96.93     12.13 o
 -11   0   2       14.63        0.00     10.42 o
 -10   0   2      376.32      349.98     15.36 o
  -9   0   2      969.81      954.27     40.46 o
  -8   0   2     3677.27     3608.80     38.31 o
  -7   0   2        3.93        3.20      4.72 o
  -6   0   2     6309.66     6477.40     28.30 o
  -5   0   2     2165.30     2073.42     17.91 o
  -4   0   2        0.45        1.13      1.25 o
  -3   0   2     1747.08     1783.50     12.34 o
  -2   0   2     2521.83     2483.54     14.40 o
  -1   0   2    11045.64    11399.90     57.50 o
   0   0   2      138.20      164.64      9.64 o
   1   0   2     6061.71     6810.37    143.96 o
   2   0   2     2692.64     2883.45    229.59 o
   3   0   2     2210.82     2281.79     44.00 o
   4   0   2      494.84      545.60     12.92 o
   5   0   2       39.50       41.43      7.06 o
   6   0   2     3798.73     4584.74    137.53 o
   7   0   2        3.31        0.00      7.65 o
   8   0   2      530.54      528.33     18.41 o
   9   0   2        5.67        0.00      7.44 o
  10   0   2      188.77      202.66     15.22 o
  11   0   2      133.52      126.71     11.00 o
  12   0   2       90.61       80.73     16.15 o
 -12   1   2      109.51      112.97      8.65 o
 -11   1   2      202.47      200.11      9.59 o
 -10   1   2      337.13      321.93     12.04 o
  -9   1   2     1319.43     1349.80     26.14 o
  -8   1   2        7.90       26.16      5.67 o
  -7   1   2      763.25      755.75     10.25 o
  -6   1   2       68.03       78.71      8.94 o
  -5   1   2      787.99      762.62      6.51 o
  -4   1   2        9.58        8.85      1.09 o
  -3   1   2     4232.49     4432.55     33.82 o
  -2   1   2      841.29      919.17     12.80 o
  -1   1   2      287.12      258.42      4.11 o
   0   1   2     1938.18     2078.88     41.13 o
   1   1   2        6.17        6.79      1.75 o
   2   1   2    10802.69    12012.24    113.92 o
   3   1   2       51.65       64.49      3.17 o
   4   1   2     1715.63     1766.02     12.31 o
   5   1   2     1332.34     1442.83     14.86 o
   6   1   2       55.08       53.79      8.42 o
   7   1   2      329.01      305.66     13.11 o
   8   1   2       16.41       14.68      5.39 o
   9   1   2       94.87       95.27      7.28 o
  10   1   2       56.16       41.21      6.18 o
  11   1   2       85.81       74.92     10.13 o
  12   1   2        1.45        4.96      7.42 o
 -12   2   2        5.21        4.87      6.03 o
 -11   2   2        4.72        2.68      6.21 o
 -10   2   2        6.37        7.72      5.26 o
  -9   2   2      472.60      520.02     12.15 o
  -8   2   2     1537.47     1468.25     24.14 o
  -7   2   2      156.92      173.70     10.94 o
  -6   2   2     3067.33     3157.94     23.29 o
  -5   2   2        5.60        7.20      1.91 o
  -4   2   2     1259.12     1303.18     20.38 o
  -3   2   2     1641.99     1553.19      7.16 o
  -2   2   2        5.03        4.51      0.58 o
  -1   2   2     3421.98     3691.45     17.27 o
   0   2   2     1965.13     1961.53     16.31 o
   1   2   2    18118.23    19080.26     82.46 o
   2   2   2     3965.48     4271.79     29.95 o
   3   2   2     1385.07     1343.81     13.11 o
   4   2   2     1665.36     1870.10     22.90 o
   5   2   2      205.00      215.88      6.40 o
   6   2   2       44.96       31.77      4.36 o
   7   2   2       20.30       16.49      5.05 o
   8   2   2      150.73      137.65      7.40 o
   9   2   2      125.67      143.05      8.19 o
  10   2   2      127.71      133.19      8.37 o
  11   2   2        4.50        8.01      6.51 o
  12   2   2        5.03        2.20      6.51 o
 -12   3   2      100.59       69.83      8.65 o
 -11   3   2       22.86       20.19      5.40 o
 -10   3   2        0.04        1.96      5.20 o
  -9   3   2       33.30       41.24      6.63 o
  -8   3   2       13.30       11.33      4.73 o
  -7   3   2      878.71      832.31     22.75 o
  -6   3   2      117.58      131.81      4.25 o
  -5   3   2     1290.08     1377.09     15.69 o
  -4   3   2       20.00       24.05      1.47 o
  -3   3   2       34.99       29.39      1.91 o
  -2   3   2      130.19      149.77      2.53 o
  -1   3   2     1567.83     1556.57     13.13 o
   0   3   2     1426.73     1280.55     13.56 o
   1   3   2     1531.50     1531.03     16.12 o
   2   3   2     9512.83    10141.70     74.79 o
   3   3   2     1155.17     1185.39     21.90 o
   4   3   2     3601.22     3807.31     26.15 o
   5   3   2      874.29      883.34     11.24 o
   6   3   2       14.33       13.01      2.77 o
   7   3   2       14.49       13.68      3.79 o
   8   3   2       77.46       78.20      6.62 o
   9   3   2       24.27       21.67      6.90 o
  10   3   2       17.58       13.22      6.22 o
  11   3   2       29.70       29.28      6.84 o
  12   3   2       82.71       73.82      7.75 o
 -12   4   2        0.40        0.00     15.68 o
 -11   4   2        4.83        6.36      6.40 o
 -10   4   2        5.22       11.26      4.85 o
  -9   4   2       75.57       72.34      6.65 o
  -8   4   2       16.72       22.57      4.37 o
  -7   4   2      161.64      165.42      5.90 o
  -6   4   2        0.16        1.18      2.21 o
  -5   4   2      317.16      285.10      5.80 o
  -4   4   2     1495.87     1457.35     35.88 o
  -3   4   2       31.11       18.97      2.33 o
  -2   4   2     3190.83     3057.52     17.47 o
  -1   4   2     1616.18     1684.12      9.89 o
   0   4   2     1145.39     1140.81      5.98 o
   1   4   2        5.37        3.01      1.02 o
   2   4   2      792.03      730.62      5.96 o
   3   4   2     2883.79     2962.95     26.94 o
   4   4   2      258.62      280.30      8.49 o
   5   4   2      387.67      403.80      7.90 o
   6   4   2      549.82      525.97     12.84 o
   7   4   2      344.43      355.92     10.55 o
   8   4   2      309.28      303.76      9.77 o
   9   4   2       26.78       31.69      7.08 o
  10   4   2       24.72       16.98      6.13 o
  11   4   2        3.65        6.51      6.16 o
 -11   5   2       85.88       93.73     11.30 o
 -10   5   2        0.25        0.00      5.70 o
  -9   5   2       62.91       52.06      6.38 o
  -8   5   2        0.03        0.00      3.82 o
  -7   5   2      312.20      278.28     12.74 o
  -6   5   2      418.09      395.64      8.27 o
  -5   5   2      794.05      729.31     19.17 o
  -4   5   2      120.57      138.98      3.54 o
  -3   5   2      644.42      690.54      7.54 o
  -2   5   2      374.52      351.89      5.16 o
  -1   5   2       80.54       83.67      1.75 o
   0   5   2      106.24      151.60      2.47 o
   1   5   2     1641.58     1503.82     14.24 o
   2   5   2     1152.21     1191.04     12.61 o
   3   5   2     8495.96     8556.44     76.41 o
   4   5   2     1328.95     1277.55     13.02 o
   5   5   2      458.56      471.74     12.77 o
   6   5   2       71.01       78.70      6.29 o
   7   5   2      119.85      118.46      7.83 o
   8   5   2       88.18       93.18      7.11 o
   9   5   2        2.97        0.00      6.10 o
  10   5   2      188.99      190.02     18.27 o
  11   5   2        6.18        5.96      9.47 o
 -11   6   2        5.72       13.92      9.67 o
 -10   6   2      109.39      144.93     12.23 o
  -9   6   2       14.50       15.24      5.91 o
  -8   6   2       56.01       51.15      6.55 o
  -7   6   2      361.64      318.64      6.94 o
  -6   6   2      437.32      399.82     10.08 o
  -5   6   2       31.97       31.01      3.38 o
  -4   6   2        0.41        2.47      2.21 o
  -3   6   2      107.14      101.60      3.59 o
  -2   6   2     2721.28     2541.21     43.62 o
  -1   6   2      698.90      719.74     13.48 o
   0   6   2      952.65      922.26      7.81 o
   1   6   2        0.76        0.93      1.62 o
   2   6   2     1763.46     1776.86     13.58 o
   3   6   2       78.96       76.68      7.46 o
   4   6   2      316.21      332.24      6.50 o
   5   6   2      293.21      351.77      7.14 o
   6   6   2        1.01        0.00      5.35 o
   7   6   2      153.62      162.70     11.19 o
   8   6   2        3.85        1.85      5.70 o
   9   6   2        3.10        0.00      7.43 o
  10   6   2       34.33       31.93      9.52 o
  11   6   2       20.45       24.46      9.44 o
 -10   7   2        1.63        5.93      9.42 o
  -9   7   2       30.98       42.74      9.16 o
  -8   7   2        6.90        8.88      7.86 o
  -7   7   2       48.41       41.32      6.01 o
  -6   7   2       28.18       39.73      5.63 o
  -5   7   2       72.47       65.22      3.59 o
  -4   7   2      444.07      435.02      6.54 o
  -3   7   2       71.50       60.35      3.44 o
  -2   7   2      402.15      422.11      8.32 o
  -1   7   2        7.30        9.88      2.03 o
   0   7   2        0.49        0.44      2.05 o
   1   7   2      366.59      336.11      6.07 o
   2   7   2      198.40      171.64      3.72 o
   3   7   2      161.18      142.26      4.33 o
   4   7   2       18.89       16.57      3.38 o
   5   7   2      110.46       93.84      4.72 o
   6   7   2        4.84        0.00      4.08 o
   7   7   2      143.87      147.61      6.81 o
   8   7   2       43.34       30.56      7.58 o
   9   7   2       10.39       17.93      7.84 o
  10   7   2       14.35       13.12      7.93 o
 -10   8   2       65.89       69.28     10.79 o
  -9   8   2      114.35      147.82     15.27 o
  -8   8   2        0.00        2.21      8.33 o
  -7   8   2      192.82      193.20     11.25 o
  -6   8   2      209.44      162.55      6.59 o
  -5   8   2       10.20       14.85      3.98 o
  -4   8   2       23.38       16.68      3.16 o
  -3   8   2       37.65       23.70      3.19 o
  -2   8   2      118.05       98.39      3.75 o
  -1   8   2      519.15      483.13      8.14 o
   0   8   2        7.03        5.08      2.44 o
   1   8   2      146.10      142.97      6.93 o
   2   8   2      241.67      232.68      7.11 o
   3   8   2       22.63       30.10      3.28 o
   4   8   2      123.31      120.01      4.73 o
   5   8   2      366.67      336.25      7.92 o
   6   8   2        1.56        0.00      4.32 o
   7   8   2       19.62       24.18      6.63 o
   8   8   2      226.21      202.95     12.36 o
   9   8   2        3.36        3.51      8.71 o
  10   8   2       19.25       14.05     11.67 o
  -9   9   2       17.49       18.58     10.37 o
  -8   9   2       87.03       97.21      8.21 o
  -7   9   2       12.08       20.20      6.25 o
  -6   9   2       81.51       75.76      7.12 o
  -5   9   2      109.47      119.27      5.75 o
  -4   9   2      100.91      127.83      5.92 o
  -3   9   2        7.42        9.30      2.98 o
  -2   9   2       26.80       34.67      4.29 o
  -1   9   2       96.51       81.55      5.27 o
   0   9   2      197.37      219.06      6.16 o
   1   9   2        6.59        7.97      4.13 o
   2   9   2      860.63      771.74     10.97 o
   3   9   2       61.98       61.08      4.72 o
   4   9   2       24.05       19.31      4.06 o
   5   9   2       39.48       26.23      4.60 o
   6   9   2        1.65        8.78      4.81 o
   7   9   2       12.18       20.75      8.23 o
   8   9   2       64.93       44.07      9.32 o
   9   9   2       49.72       58.00     10.35 o
  -8  10   2       17.54       34.47      8.49 o
  -7  10   2        7.76        9.89      7.64 o
  -6  10   2        0.42        5.59      7.31 o
  -5  10   2        4.28        6.54      7.03 o
  -4  10   2        0.41        0.00      6.61 o
  -3  10   2        0.03        1.28      4.22 o
  -2  10   2        6.15        9.83      4.18 o
  -1  10   2       90.02       74.30      6.02 o
   0  10   2      150.90      149.54      7.98 o
   1  10   2        0.16        2.64      4.30 o
   2  10   2        1.69        6.01      3.96 o
   3  10   2        5.82        1.63      4.03 o
   4  10   2       12.37        9.30      4.31 o
   5  10   2      111.96      106.72      6.18 o
   6  10   2        2.03        8.41      5.79 o
   7  10   2       26.07       23.50      6.72 o
   8  10   2       18.33       22.22      7.97 o
  -7  11   2        0.50        4.32      7.90 o
  -6  11   2       33.56       39.08      8.39 o
  -5  11   2       24.87       35.09      8.01 o
  -4  11   2      102.55      129.69     10.29 o
  -3  11   2        0.05        0.67      7.03 o
  -2  11   2        0.57        3.99      4.29 o
  -1  11   2       12.83        8.61      5.57 o
   0  11   2      149.10      136.61      8.42 o
   1  11   2        6.64        6.05      7.02 o
   2  11   2       30.61       16.06      6.92 o
   3  11   2       13.31       12.52      5.61 o
   4  11   2        0.48        0.00      4.93 o
   5  11   2        2.14        7.05      6.72 o
   6  11   2        8.35        3.61      7.33 o
   7  11   2       82.66       97.67      9.80 o
  -5  12   2       45.00       46.51      9.16 o
  -4  12   2       11.27       14.62      8.07 o
  -3  12   2       32.04       41.05      8.58 o
  -2  12   2       40.69       60.62     10.77 o
  -1  12   2      145.92      169.28      9.03 o
   0  12   2        1.13        1.18      6.50 o
   1  12   2       54.36       55.26      8.45 o
   2  12   2       21.59       13.98      6.99 o
   3  12   2       12.64        4.69      6.65 o
   4  12   2       14.05       10.99     10.12 o
   5  12   2        3.17        0.00      9.24 o
  -2  13   2        1.93        2.30     10.17 o
  -1  13   2        9.13       13.46      7.88 o
   0  13   2        2.10        4.00      7.96 o
   1  13   2      124.21      128.88     10.62 o
   2  13   2       49.83       70.92      8.93 o
 -12   1   3        2.28        0.97      6.57 o
 -11   1   3        0.27        0.00      6.19 o
 -10   1   3      122.87      144.90      8.20 o
  -9   1   3       45.87       60.16      8.17 o
  -8   1   3     1550.47     1561.39     38.52 o
  -7   1   3       32.78       30.67      3.41 o
  -6   1   3        0.05        0.00      2.07 o
  -5   1   3     1877.36     1817.62     16.56 o
  -4   1   3      232.16      239.36     10.58 o
  -3   1   3     3255.14     3414.17     36.77 o
  -2   1   3      351.84      343.97      6.00 o
  -1   1   3     2524.95     2545.97     21.75 o
   0   1   3      352.26      374.94     11.98 o
   1   1   3    12611.44    18649.67    289.43 o
   2   1   3      793.05     1371.11     27.27 o
   3   1   3      120.60      104.25      3.36 o
   4   1   3      674.09      759.04     24.80 o
   5   1   3        0.98        0.00      3.73 o
   6   1   3       13.39       19.08      6.08 o
   7   1   3       30.61       33.91      6.31 o
   8   1   3      190.62      194.82     11.17 o
   9   1   3       26.40       21.28      6.15 o
  10   1   3        3.02        3.42      6.77 o
  11   1   3        2.33        0.72      6.17 o
  12   1   3       13.26       18.11      7.13 o
 -12   2   3       26.84       29.45      7.10 o
 -11   2   3      160.73      181.70      9.33 o
 -10   2   3       86.07       87.51      6.65 o
  -9   2   3       12.42       14.84      5.33 o
  -8   2   3      669.86      651.44     11.53 o
  -7   2   3       40.45       35.90      5.95 o
  -6   2   3      484.01      426.11      6.71 o
  -5   2   3     1193.82     1117.06     17.02 o
  -4   2   3      693.15      702.65      9.17 o
  -3   2   3       33.21       30.11      1.45 o
  -2   2   3     8111.03     8276.44     57.74 o
  -1   2   3      244.69      290.22      2.43 o
   0   2   3      784.49      822.73      8.50 o
   1   2   3    11987.90    13084.78     75.89 o
   2   2   3      469.01      447.49     40.93 o
   3   2   3       61.76       86.14      4.50 o
   4   2   3     2393.56     2257.14     33.19 o
   5   2   3      232.26      236.78      9.38 o
   6   2   3        1.18        0.57      3.55 o
   7   2   3      198.00      184.21     11.69 o
   8   2   3       23.31       27.70      6.66 o
   9   2   3       36.08       33.89      6.61 o
  10   2   3        1.85        0.41      6.61 o
  11   2   3      115.51      118.71      7.97 o
  12   2   3        3.48        6.45      6.74 o
 -12   3   3       45.00       53.27      7.95 o
 -11   3   3       23.20       37.37      7.44 o
 -10   3   3       69.91       52.24      5.92 o
  -9   3   3      183.66      202.15      7.73 o
  -8   3   3      993.44      981.32     13.44 o
  -7   3   3      295.05      246.90      5.42 o
  -6   3   3        9.13        5.36      1.88 o
  -5   3   3     5661.63     5714.32     27.34 o
  -4   3   3      166.86      182.29      6.73 o
  -3   3   3     1956.71     1986.32     13.43 o
  -2   3   3       65.66       57.61      2.20 o
  -1   3   3     1889.97     1793.00     29.25 o
   0   3   3       23.22       21.10      1.98 o
   1   3   3    13049.27    13423.39     63.27 o
   2   3   3        0.25        1.88      1.91 o
   3   3   3     1739.28     1954.23     34.74 o
   4   3   3      557.40      490.29      6.62 o
   5   3   3       52.84       45.14      3.41 o
   6   3   3      164.55      165.32      5.81 o
   7   3   3      618.72      642.54     12.34 o
   8   3   3      134.67      134.72      8.81 o
   9   3   3        3.69        0.00      6.09 o
  10   3   3       87.06       91.07      8.00 o
  11   3   3       92.79       74.77      7.75 o
  12   3   3        0.94        0.00      6.70 o
 -11   4   3        6.44        9.01      6.51 o
 -10   4   3        9.57        8.56      5.28 o
  -9   4   3       13.73       12.88      4.72 o
  -8   4   3       77.34       89.13      5.54 o
  -7   4   3       19.61       26.21      3.97 o
  -6   4   3      403.41      393.76      9.30 o
  -5   4   3      523.03      517.38      7.79 o
  -4   4   3       31.54       21.66      2.61 o
  -3   4   3       72.43       62.58      3.39 o
  -2   4   3     1844.74     1740.84     12.21 o
  -1   4   3      593.64      628.80      5.09 o
   0   4   3     1276.11     1363.97     16.96 o
   1   4   3       18.80       22.53      1.25 o
   2   4   3      111.65       96.69      3.10 o
   3   4   3     8229.79     8526.90     97.05 o
   4   4   3     1541.70     1541.42     16.97 o
   5   4   3        5.95        6.76      3.80 o
   6   4   3        1.93        0.00      2.67 o
   7   4   3      155.03      162.53      7.75 o
   8   4   3      135.19      142.54      7.87 o
   9   4   3       16.95        7.18      6.93 o
  10   4   3       24.48       20.56      7.84 o
  11   4   3       29.84       26.18      6.71 o
 -11   5   3       39.30       52.75      9.03 o
 -10   5   3      191.31      176.25      9.20 o
  -9   5   3       70.13       69.90      6.71 o
  -8   5   3       58.30       60.73      4.96 o
  -7   5   3      419.71      387.18     15.19 o
  -6   5   3       15.43       15.44      2.89 o
  -5   5   3      385.15      348.95     19.93 o
  -4   5   3       19.68       20.13      3.88 o
  -3   5   3      841.45      755.78     17.38 o
  -2   5   3        1.87        2.01      1.66 o
  -1   5   3     1319.05     1471.62     32.53 o
   0   5   3     1308.74     1436.83     14.38 o
   1   5   3     1407.93     1369.18     14.56 o
   2   5   3       46.45       54.43      2.63 o
   3   5   3       28.11       24.97      3.14 o
   4   5   3       55.60       65.81      4.84 o
   5   5   3        8.52       12.71      4.16 o
   6   5   3        5.14        0.01      4.68 o
   7   5   3        0.23        0.00      5.66 o
   8   5   3        3.31        2.79      6.26 o
   9   5   3       69.15       43.39      7.47 o
  10   5   3       63.25       50.83      8.43 o
  11   5   3       48.75       34.95      7.86 o
 -11   6   3        8.17        6.19      9.15 o
 -10   6   3       12.79       14.31      7.80 o
  -9   6   3        1.45        0.32      5.65 o
  -8   6   3       23.67       15.69      5.26 o
  -7   6   3      351.06      327.07     14.51 o
  -6   6   3       11.66       12.24      3.59 o
  -5   6   3       69.04       74.14      5.00 o
  -4   6   3       39.88       41.38      2.62 o
  -3   6   3      140.39      127.18      4.64 o
  -2   6   3      398.90      472.02      4.68 o
  -1   6   3      118.47      103.09      5.99 o
   0   6   3      139.32      179.88      8.09 o
   1   6   3      339.81      317.36      4.85 o
   2   6   3       50.35       50.46      2.45 o
   3   6   3     1017.62     1029.59     14.86 o
   4   6   3       90.79       93.23      4.80 o
   5   6   3      984.90      922.60     13.24 o
   6   6   3      128.99      112.86      6.85 o
   7   6   3       29.88       22.64      5.69 o
   8   6   3        4.88        3.30      6.00 o
   9   6   3       90.48      104.66      8.85 o
  10   6   3       22.85       34.46      9.49 o
  11   6   3        5.30       15.38      9.79 o
 -10   7   3       86.96      103.71     11.71 o
  -9   7   3       27.81       35.39      9.10 o
  -8   7   3        3.59        8.02      5.74 o
  -7   7   3        1.62        8.78      4.88 o
  -6   7   3       10.48       30.32      7.71 o
  -5   7   3        4.78        2.26      3.92 o
  -4   7   3       48.05       43.09      3.27 o
  -3   7   3       67.54       75.33      5.19 o
  -2   7   3        0.31        0.12      1.65 o
  -1   7   3        4.56       10.72      1.84 o
   0   7   3      314.77      308.16      6.08 o
   1   7   3       13.26       12.26      2.27 o
   2   7   3        4.80        4.43      1.55 o
   3   7   3      272.83      276.35      6.54 o
   4   7   3      366.48      337.90      7.93 o
   5   7   3        5.71       16.45      4.63 o
   6   7   3       33.26       47.95      4.92 o
   7   7   3      157.02      173.39      8.03 o
   8   7   3      121.81      136.46      8.21 o
   9   7   3       30.06       31.80      8.09 o
  10   7   3       29.93       28.42      9.38 o
  -9   8   3       16.87       16.07      7.96 o
  -8   8   3       47.37       37.91      7.99 o
  -7   8   3        0.73        0.00      4.84 o
  -6   8   3      246.86      263.40      7.84 o
  -5   8   3        6.60        2.06      4.19 o
  -4   8   3       33.03       35.44      3.52 o
  -3   8   3       22.91       23.17      3.15 o
  -2   8   3        0.10        0.90      1.27 o
  -1   8   3      129.82      115.20      4.23 o
   0   8   3      131.99      125.42      3.90 o
   1   8   3      223.74      221.81      4.94 o
   2   8   3      134.08      128.25      5.11 o
   3   8   3      125.68      118.70      5.47 o
   4   8   3     1649.65     1590.92     23.06 o
   5   8   3        5.77        6.72      4.51 o
   6   8   3       54.29       52.43      5.40 o
   7   8   3       67.57       58.95      6.66 o
   8   8   3      113.66      120.52     10.91 o
   9   8   3       13.69       17.80      9.42 o
  -9   9   3       98.62      103.90     11.45 o
  -8   9   3       23.63       31.41     10.11 o
  -7   9   3        1.91        0.00      7.25 o
  -6   9   3      127.86      150.11      9.64 o
  -5   9   3       36.03       38.60      5.89 o
  -4   9   3       81.02       92.16      6.95 o
  -3   9   3       70.86       72.17      6.62 o
  -2   9   3       16.36       11.35      4.00 o
  -1   9   3       80.83       94.57      5.80 o
   0   9   3      456.34      491.86     15.81 o
   1   9   3       10.60        9.66      4.38 o
   2   9   3      518.61      512.45      8.39 o
   3   9   3      469.59      509.54      9.06 o
   4   9   3        2.57        0.68      4.08 o
   5   9   3       67.29       85.97      5.81 o
   6   9   3       10.10       21.08      5.11 o
   7   9   3        4.68        1.25      7.94 o
   8   9   3       12.72       20.90      8.98 o
   9   9   3       12.17       11.15      9.04 o
  -8  10   3        7.00       16.91      8.50 o
  -7  10   3       36.10       51.30      8.72 o
  -6  10   3       78.16       82.15     10.27 o
  -5  10   3       62.63       73.06      8.58 o
  -4  10   3       85.87       86.99      6.60 o
  -3  10   3      134.38      158.19      8.05 o
  -2  10   3        7.88        4.43      4.20 o
  -1  10   3       33.46       37.09      5.16 o
   0  10   3        0.47        5.74      5.02 o
   1  10   3      237.19      225.63      8.96 o
   2  10   3      387.78      383.88      8.20 o
   3  10   3      144.98      165.03      5.99 o
   4  10   3        7.74        5.87      4.38 o
   5  10   3        0.01        1.48      4.50 o
   6  10   3        6.04        0.00      5.93 o
   7  10   3       46.97       37.49      7.17 o
   8  10   3       61.91       72.83     13.19 o
  -6  11   3       74.26       89.99      9.48 o
  -5  11   3        8.53        0.00      7.33 o
  -4  11   3       19.30       12.75      7.99 o
  -3  11   3        0.01        0.00      7.35 o
  -2  11   3        0.33        7.34      5.21 o
  -1  11   3        7.01       11.32      5.25 o
   0  11   3       21.34       20.03      5.32 o
   1  11   3      112.82      105.19      7.74 o
   2  11   3       57.51       62.57      8.17 o
   3  11   3        4.24        0.87      6.50 o
   4  11   3        0.50        0.00      5.08 o
   5  11   3       53.94       53.22      7.90 o
   6  11   3       90.44       87.38      9.09 o
  -5  12   3        1.26        0.00      8.40 o
  -4  12   3        3.94        0.45      8.31 o
  -3  12   3       12.37       24.86      8.01 o
  -2  12   3       10.40       21.20     10.83 o
  -1  12   3       18.62       25.45      7.64 o
   0  12   3       64.45       84.58      9.58 o
   1  12   3        0.32        8.22      6.76 o
   2  12   3       18.96       16.88      7.03 o
   3  12   3       11.45       15.38      6.66 o
   4  12   3        0.00        0.00     10.48 o
   5  12   3       12.23       16.34     11.27 o
  -2  13   3       26.71       40.13     10.98 o
  -1  13   3       32.46       34.10      8.29 o
   0  13   3       30.90       33.72      9.96 o
   1  13   3       12.37       16.57      7.84 o
   2  13   3        1.28        0.27      6.93 o
 -12   0   4       74.01       54.16     11.48 o
 -11   0   4       21.29       19.35      9.49 o
 -10   0   4      105.16      112.54     11.19 o
  -9   0   4       24.81       26.58      6.98 o
  -8   0   4     1290.68     1381.83     19.82 o
  -7   0   4      474.38      452.06     21.46 o
  -6   0   4        2.52        2.60      2.61 o
  -5   0   4      154.31      111.91      4.15 o
  -4   0   4     4852.08     4884.75     41.70 o
  -3   0   4      721.03      731.34      6.74 o
  -2   0   4     2640.69     2661.97     16.21 o
  -1   0   4       97.91      134.40      7.21 o
   0   0   4       65.50       53.44      3.63 o
   1   0   4     1425.26     1231.03     14.97 o
   2   0   4     7918.13     7348.25     29.60 o
   3   0   4       24.42       14.08      3.91 o
   4   0   4     3422.72     3700.43    193.92 o
   5   0   4     5005.41     5279.52     93.65 o
   6   0   4      612.37      778.35     56.42 o
   7   0   4     1254.01     1360.57     43.81 o
   8   0   4      114.53      126.96     16.18 o
   9   0   4       29.11       21.76     10.47 o
  10   0   4       52.27       56.32     12.31 o
  11   0   4       45.76       65.70     10.71 o
  12   0   4       33.95       35.92     11.89 o
 -12   1   4        9.14       10.35      6.63 o
 -11   1   4        3.62        3.89      6.58 o
 -10   1   4        3.42        0.89      4.94 o
  -9   1   4       72.27       61.53      6.15 o
  -8   1   4      396.73      422.64      9.91 o
  -7   1   4        7.32        4.36      2.73 o
  -6   1   4      629.65      657.99      9.97 o
  -5   1   4      207.53      187.64      4.54 o
  -4   1   4     9866.14    10940.26     26.10 o
  -3   1   4      100.45      125.79      2.38 o
  -2   1   4     2849.22     2783.11     21.52 o
  -1   1   4     5711.91     5673.56     34.70 o
   0   1   4      242.77      210.77      2.78 o
   1   1   4     9990.74    14366.99   1338.84 o
   2   1   4      396.20      510.76     28.06 o
   3   1   4      109.66      201.92     10.87 o
   4   1   4      357.65      475.44     23.89 o
   5   1   4     4175.53     4256.27     62.13 o
   6   1   4        0.08        5.16      5.87 o
   7   1   4      784.46      790.57     15.81 o
   8   1   4      151.94      149.72     10.84 o
   9   1   4       25.14       17.42      7.25 o
  10   1   4      463.95      443.79     13.47 o
  11   1   4        8.15        2.08      6.44 o
  12   1   4        6.42        5.61      6.44 o
 -12   2   4      145.07      136.92      9.36 o
 -11   2   4       46.13       48.64      6.34 o
 -10   2   4        0.51        0.21      5.21 o
  -9   2   4       16.38       13.28      5.20 o
  -8   2   4       20.15       24.30      5.41 o
  -7   2   4      277.25      272.45     10.43 o
  -6   2   4        4.17        1.91      2.15 o
  -5   2   4       68.29       87.63      4.49 o
  -4   2   4      472.63      432.00     12.01 o
  -3   2   4      349.88      375.88      7.36 o
  -2   2   4     1025.33     1008.97     19.48 o
  -1   2   4      915.40      921.66     18.87 o
   0   2   4     1560.17     1493.16     29.24 o
   1   2   4      176.22      175.49      7.82 o
   2   2   4      689.82      658.28     30.45 o
   3   2   4     1901.25     1806.84     62.29 o
   4   2   4      678.97      872.97     64.08 o
   5   2   4      504.79      520.44     14.94 o
   6   2   4      264.07      307.54      7.92 o
   7   2   4      448.97      493.79     13.11 o
   8   2   4       20.43       15.97      7.07 o
   9   2   4        0.57        0.00      7.11 o
  10   2   4       11.88       11.00      6.98 o
  11   2   4        1.78        0.00      7.09 o
  12   2   4        2.91        0.00      6.37 o
 -12   3   4        0.30        8.44      7.17 o
 -11   3   4        0.08        2.63      6.79 o
 -10   3   4       45.20       56.87      6.20 o
  -9   3   4       26.17       27.20      5.15 o
  -8   3   4       81.98       75.10      5.67 o
  -7   3   4        9.55       16.17      4.95 o
  -6   3   4     5718.92     5893.06     24.15 o
  -5   3   4       70.00       61.35      4.09 o
  -4   3   4     1309.11     1471.47     24.35 o
  -3   3   4     1823.65     1746.98     14.01 o
  -2   3   4        0.81        0.11      0.89 o
  -1   3   4       46.10       47.82      1.73 o
   0   3   4      823.38      758.43     14.24 o
   1   3   4      808.50      925.15     20.18 o
   2   3   4      145.58      155.29      7.68 o
   3   3   4     1286.83     1527.04     29.66 o
   4   3   4       95.92      111.51      4.09 o
   5   3   4      309.53      304.02     10.10 o
   6   3   4       12.57       13.96      3.89 o
   7   3   4       12.19        8.98      6.81 o
   8   3   4        0.03        0.00      6.77 o
   9   3   4       10.56       10.02      6.48 o
  10   3   4       28.10       27.41      7.36 o
  11   3   4        4.13        0.89      6.97 o
 -11   4   4      103.84      117.31     10.09 o
 -10   4   4      284.21      305.20     11.79 o
  -9   4   4      152.78      173.54      7.44 o
  -8   4   4       90.53       91.05      5.55 o
  -7   4   4      244.14      214.17      6.12 o
  -6   4   4       10.72        5.01      3.53 o
  -5   4   4      317.74      356.45      5.70 o
  -4   4   4       92.99       67.50      2.68 o
  -3   4   4      835.64      784.32     13.21 o
  -2   4   4     1087.52     1002.65     17.36 o
  -1   4   4      798.52      767.92      9.39 o
   0   4   4      532.69      577.64      6.74 o
   1   4   4      331.04      351.80      4.03 o
   2   4   4     1323.05     1481.50     29.59 o
   3   4   4      530.69      489.73      8.69 o
   4   4   4       72.00       57.22      5.09 o
   5   4   4       70.84       75.83      5.57 o
   6   4   4        1.81        0.00      3.13 o
   7   4   4       35.25       29.35      6.81 o
   8   4   4        0.03        0.00      6.09 o
   9   4   4       17.71       10.01      6.50 o
  10   4   4       26.12       28.96      7.25 o
  11   4   4       28.11       21.14      8.18 o
 -11   5   4       80.33      100.95     10.93 o
 -10   5   4        0.95        0.00      6.53 o
  -9   5   4       27.94       24.67      6.40 o
  -8   5   4       42.98       39.37      6.63 o
  -7   5   4      322.27      301.86      8.21 o
  -6   5   4      755.29      748.82     11.16 o
  -5   5   4     1443.31     1464.48     37.48 o
  -4   5   4      422.66      439.23      8.63 o
  -3   5   4       61.83       51.80      3.68 o
  -2   5   4      195.70      214.16      3.53 o
  -1   5   4       85.66      102.58      3.30 o
   0   5   4       64.59       87.85      3.47 o
   1   5   4      518.20      457.04     10.67 o
   2   5   4      314.18      333.38      9.30 o
   3   5   4      484.84      598.67     11.50 o
   4   5   4        1.39        2.44      4.17 o
   5   5   4       98.56       86.49      6.24 o
   6   5   4      306.26      301.11      9.47 o
   7   5   4      105.22       91.09      7.29 o
   8   5   4       71.84       73.05      7.25 o
   9   5   4        0.03        7.23      7.24 o
  10   5   4       31.13       23.41      8.00 o
  11   5   4       30.87       23.91      8.43 o
 -11   6   4       11.43       17.42      8.15 o
 -10   6   4       47.23       62.02      7.40 o
  -9   6   4        0.17        0.00      5.86 o
  -8   6   4      326.38      356.70     10.40 o
  -7   6   4       79.51       66.79      6.85 o
  -6   6   4       10.13        8.46      5.59 o
  -5   6   4       17.99       21.31      4.71 o
  -4   6   4      134.88      110.49      6.72 o
  -3   6   4       22.09       26.21      2.84 o
  -2   6   4      639.57      591.85      5.12 o
  -1   6   4      780.95      776.64     11.16 o
   0   6   4       14.36       29.63      4.63 o
   1   6   4       70.55       65.72      4.58 o
   2   6   4      567.09      538.78     19.05 o
   3   6   4      105.22      110.47      4.41 o
   4   6   4      341.34      317.12      6.84 o
   5   6   4      569.48      542.01     10.15 o
   6   6   4       72.08       65.94      6.45 o
   7   6   4        8.79        6.64      5.81 o
   8   6   4      224.87      257.48     10.91 o
   9   6   4       16.31       12.90      7.14 o
  10   6   4       32.04       28.75      9.37 o
 -10   7   4        0.44        0.00      8.05 o
  -9   7   4      109.35      111.22     14.15 o
  -8   7   4        8.51        3.96      4.88 o
  -7   7   4        7.94       16.60      5.01 o
  -6   7   4       24.83       18.87      4.58 o
  -5   7   4      886.33      928.28     12.93 o
  -4   7   4      109.51       97.11      5.38 o
  -3   7   4      219.98      218.90      7.92 o
  -2   7   4       20.59       23.04      1.87 o
  -1   7   4      139.34      121.84      4.10 o
   0   7   4      852.84      832.74     13.31 o
   1   7   4      256.17      233.34      4.70 o
   2   7   4      442.15      439.89      8.59 o
   3   7   4      231.12      214.98      7.05 o
   4   7   4     2926.74     2821.21     26.75 o
   5   7   4      426.12      451.97     15.31 o
   6   7   4       28.67       21.35      4.67 o
   7   7   4       10.40       19.78      6.06 o
   8   7   4        0.03        3.82      6.00 o
   9   7   4       92.08      112.54     10.94 o
  10   7   4        1.84        3.67     11.41 o
  -9   8   4       76.63       57.39      9.12 o
  -8   8   4       44.67       52.61      7.16 o
  -7   8   4       51.81       57.04      5.74 o
  -6   8   4        2.39        8.52      4.71 o
  -5   8   4        3.03        1.69      4.44 o
  -4   8   4       11.82       15.15      4.37 o
  -3   8   4       65.43       69.12      4.35 o
  -2   8   4       90.19       93.88      5.49 o
  -1   8   4      144.52      130.02      7.61 o
   0   8   4      243.36      237.14     12.42 o
   1   8   4      250.17      269.27      8.01 o
   2   8   4       50.88       51.50      4.72 o
   3   8   4        0.33        4.00      4.35 o
   4   8   4      217.84      181.34     10.41 o
   5   8   4      183.33      148.20      7.12 o
   6   8   4      130.91      147.24      7.30 o
   7   8   4       32.38       20.47      5.67 o
   8   8   4       19.73       24.23      8.94 o
   9   8   4        4.06        3.74     10.79 o
  -9   9   4        1.70        0.00      8.00 o
  -8   9   4       25.61       12.19      7.76 o
  -7   9   4       16.21       12.05      7.45 o
  -6   9   4      264.45      253.59      9.16 o
  -5   9   4      109.56      123.67      7.44 o
  -4   9   4      177.56      158.19      9.07 o
  -3   9   4        3.95        8.08      5.19 o
  -2   9   4      135.68      166.51      6.10 o
  -1   9   4       14.92       18.14      4.68 o
   0   9   4      151.56      149.79      6.58 o
   1   9   4       39.24       55.15      4.98 o
   2   9   4       22.60       17.45      4.48 o
   3   9   4      176.22      167.77      7.19 o
   4   9   4       64.08       71.17      5.07 o
   5   9   4       37.07       24.16      4.67 o
   6   9   4      209.99      203.10      9.44 o
   7   9   4        0.16        0.00      8.31 o
   8   9   4       57.65       54.11     10.19 o
  -7  10   4       61.33       88.98      9.38 o
  -6  10   4        7.86       15.17      7.56 o
  -5  10   4        1.06        5.95      7.03 o
  -4  10   4        5.84        9.15      5.65 o
  -3  10   4       18.17       14.98      5.75 o
  -2  10   4        9.59       13.05      5.00 o
  -1  10   4       26.26       25.33      5.13 o
   0  10   4        4.23       10.89      4.84 o
   1  10   4       24.67       27.06      5.54 o
   2  10   4      245.50      205.48      6.80 o
   3  10   4        0.36        0.00      4.03 o
   4  10   4       11.55       21.71      4.80 o
   5  10   4        6.89        2.43      4.68 o
   6  10   4       51.84       35.90      5.57 o
   7  10   4        0.12        0.00      7.17 o
  -6  11   4       19.43       20.20      7.84 o
  -5  11   4       20.54       10.12      7.58 o
  -4  11   4        3.16        2.09      7.74 o
  -3  11   4        0.97        3.01      5.81 o
  -2  11   4        3.24        1.38      5.35 o
  -1  11   4        2.64        3.19      6.16 o
   0  11   4        0.60        4.05      5.88 o
   1  11   4      176.18      204.72      9.24 o
   2  11   4        6.87        7.01      6.56 o
   3  11   4       55.79       53.75      8.01 o
   4  11   4        2.66        0.00      6.71 o
   5  11   4       68.77       71.42      7.84 o
   6  11   4       70.30       69.32      8.85 o
  -4  12   4        1.50        0.00      8.37 o
  -3  12   4        7.68       10.62      7.95 o
  -2  12   4        1.03        5.69      6.37 o
  -1  12   4       25.30       22.44      7.80 o
   0  12   4        0.40        7.77      8.30 o
   1  12   4       71.05       74.37      8.38 o
   2  12   4        2.26        2.57      7.27 o
   3  12   4        2.22        2.78      6.84 o
   4  12   4       10.07        4.95      7.14 o
  -1  13   4        7.56       20.96      7.89 o
   0  13   4       12.69       18.06      8.77 o
 -12   1   5        0.48        2.65      6.94 o
 -11   1   5      208.11      196.14     10.41 o
 -10   1   5       55.47       57.44      6.31 o
  -9   1   5      332.30      328.96      9.29 o
  -8   1   5      143.21      145.01      5.89 o
  -7   1   5      272.15      254.84      5.93 o
  -6   1   5        6.72       13.85      2.20 o
  -5   1   5      142.43      143.14      9.85 o
  -4   1   5     1707.29     1963.28     25.63 o
  -3   1   5       89.98       72.24      6.00 o
  -2   1   5     1924.31     1970.88     20.73 o
  -1   1   5       43.32       35.02      1.93 o
   0   1   5       59.66       50.64      1.69 o
   1   1   5      808.84      904.52     61.75 o
   2   1   5      115.11      114.63      5.69 o
   3   1   5      616.14      819.72     69.98 o
   4   1   5       18.04       35.43     11.13 o
   5   1   5      273.93      246.96      9.33 o
   6   1   5       19.18       11.22      6.04 o
   7   1   5      171.11      166.45      9.53 o
   8   1   5       81.60       68.93      9.47 o
   9   1   5       40.88       37.98      8.00 o
  10   1   5        0.18        0.46      7.82 o
  11   1   5       24.64       20.34      7.59 o
 -12   2   5        2.97        0.00      8.42 o
 -11   2   5       69.96       66.98      7.19 o
 -10   2   5       60.84       56.28      6.29 o
  -9   2   5       16.74       10.76      5.27 o
  -8   2   5      539.77      495.89     12.85 o
  -7   2   5        4.42       12.80      5.30 o
  -6   2   5      321.20      324.45      9.87 o
  -5   2   5        0.54        6.99      1.82 o
  -4   2   5     1190.59     1133.73      8.57 o
  -3   2   5      725.55      843.65      6.95 o
  -2   2   5     1264.57     1239.38     16.75 o
  -1   2   5       71.81       79.07      2.16 o
   0   2   5       26.76       35.98      1.67 o
   1   2   5       45.58       57.71      6.22 o
   2   2   5     1822.03     1978.50    173.63 o
   3   2   5        4.00        0.48      3.45 o
   4   2   5      537.25      708.70     94.26 o
   5   2   5       48.94       50.85      4.47 o
   6   2   5      181.44      169.15      6.77 o
   7   2   5      333.36      380.35     13.34 o
   8   2   5      137.57      116.61      9.44 o
   9   2   5      102.86       95.48      9.66 o
  10   2   5        1.37        0.00      7.88 o
  11   2   5       83.88       66.45      8.52 o
 -11   3   5      188.90      203.16     10.70 o
 -10   3   5        0.58        5.36      5.46 o
  -9   3   5       11.15       10.01      5.02 o
  -8   3   5        4.09        5.53      4.52 o
  -7   3   5     2559.25     2537.64     23.30 o
  -6   3   5      487.93      468.76      9.82 o
  -5   3   5      886.78      870.22      8.16 o
  -4   3   5       94.51      102.33      4.04 o
  -3   3   5       45.77       32.42      2.44 o
  -2   3   5      680.32      725.77      9.89 o
  -1   3   5     3441.48     3292.59     27.62 o
   0   3   5      832.87      836.55     12.89 o
   1   3   5      744.93      872.60     15.46 o
   2   3   5      420.90      475.61      6.79 o
   3   3   5     1057.90     1115.28     41.78 o
   4   3   5       40.67       41.49      7.37 o
   5   3   5     1003.00     1106.16     89.79 o
   6   3   5      262.00      300.04     15.03 o
   7   3   5      974.84     1005.00     24.20 o
   8   3   5        6.15        0.00      7.33 o
   9   3   5        0.22        0.75      7.66 o
  10   3   5        1.55        1.07      7.17 o
  11   3   5       66.17       75.39      8.73 o
 -11   4   5        1.45        9.00      7.19 o
 -10   4   5       78.49       75.80      7.97 o
  -9   4   5       16.34       12.53      5.00 o
  -8   4   5      653.02      653.36     18.29 o
  -7   4   5      100.16      100.27      5.88 o
  -6   4   5      505.72      517.35     19.01 o
  -5   4   5      197.17      197.10      5.28 o
  -4   4   5      107.51      100.69      3.68 o
  -3   4   5     2126.51     2127.19     24.16 o
  -2   4   5      109.89       94.13      2.09 o
  -1   4   5      163.52      186.16      2.80 o
   0   4   5       31.14       28.99      1.53 o
   1   4   5     1554.40     1652.96     28.29 o
   2   4   5      511.70      469.81      8.30 o
   3   4   5       76.92       57.61      6.27 o
   4   4   5       48.18       32.74      3.42 o
   5   4   5      319.34      287.89      6.58 o
   6   4   5      448.71      429.51     12.12 o
   7   4   5      170.10      167.20     12.75 o
   8   4   5       21.54       14.78      7.25 o
   9   4   5        6.28        0.00      6.76 o
  10   4   5       12.53       12.46      7.24 o
  11   4   5       27.87       22.06      7.62 o
 -11   5   5       15.18       17.28      7.51 o
 -10   5   5        1.35        0.00      6.86 o
  -9   5   5       52.27       62.45      7.52 o
  -8   5   5       77.85       77.70      7.45 o
  -7   5   5      139.86      145.49      6.04 o
  -6   5   5      374.47      363.00      8.46 o
  -5   5   5      766.14      785.14      9.31 o
  -4   5   5      177.42      199.52      7.12 o
  -3   5   5       47.50       41.09      4.93 o
  -2   5   5      172.71      159.16      5.80 o
  -1   5   5       79.58       76.88      2.44 o
   0   5   5     1162.77     1038.11     15.79 o
   1   5   5      308.84      312.68     15.74 o
   2   5   5       10.34       10.24      2.83 o
   3   5   5      905.22      960.36     13.24 o
   4   5   5       43.16       42.00      5.85 o
   5   5   5     2646.08     2691.96     48.26 o
   6   5   5      497.34      476.43     17.96 o
   7   5   5       35.11       37.39      6.46 o
   8   5   5       40.02       38.86      7.01 o
   9   5   5       57.75       73.62      7.93 o
  10   5   5       15.05       10.73      7.22 o
  11   5   5       24.24       17.07      8.33 o
 -10   6   5        6.28        4.94      6.40 o
  -9   6   5        6.92        7.01      6.56 o
  -8   6   5        4.86       10.49      6.27 o
  -7   6   5        0.52        0.00      5.36 o
  -6   6   5      817.40      791.59     15.22 o
  -5   6   5     1137.45     1112.88     22.44 o
  -4   6   5      469.33      477.13      8.90 o
  -3   6   5      665.81      636.51     17.39 o
  -2   6   5      378.92      365.17      5.59 o
  -1   6   5       53.98       46.60      1.98 o
   0   6   5       34.48       34.70      2.41 o
   1   6   5       25.00       26.80      2.23 o
   2   6   5       49.68       48.22      4.80 o
   3   6   5     1068.73     1056.55     12.24 o
   4   6   5     1109.36     1074.79     16.85 o
   5   6   5      217.21      250.29      8.55 o
   6   6   5        3.52        9.72      5.58 o
   7   6   5        7.91        6.83      5.78 o
   8   6   5       65.61       78.89      7.61 o
   9   6   5       29.71       18.02      7.31 o
  10   6   5        0.24        0.00      7.87 o
 -10   7   5       13.58       21.24      8.32 o
  -9   7   5        0.50        0.00      5.69 o
  -8   7   5       99.93      112.71      6.58 o
  -7   7   5        1.69        0.06      4.54 o
  -6   7   5        8.77       13.11      5.01 o
  -5   7   5       78.68      166.99     31.10 o
  -4   7   5      149.44      181.33     12.37 o
  -3   7   5      277.80      253.52      4.41 o
  -2   7   5        1.90        0.28      1.38 o
  -1   7   5      140.34      140.98      3.34 o
   0   7   5      485.07      425.15      6.02 o
   1   7   5      146.38      139.25      5.88 o
   2   7   5      218.35      193.08      5.75 o
   3   7   5      714.66      660.75     25.14 o
   4   7   5       46.45       57.20      5.42 o
   5   7   5      344.05      290.47      8.00 o
   6   7   5      122.43      119.36      7.11 o
   7   7   5        0.27        0.00      6.09 o
   8   7   5        6.29       11.54      8.24 o
   9   7   5       21.80       34.45     11.85 o
  10   7   5       16.42       29.98     11.68 o
  -9   8   5        0.01        0.00      6.08 o
  -8   8   5        0.18        0.63      4.91 o
  -7   8   5        2.51        3.52      4.71 o
  -6   8   5      147.54      167.88      6.72 o
  -5   8   5       65.02       64.83      5.16 o
  -4   8   5      708.82      770.00     11.68 o
  -3   8   5       31.48       38.20      4.22 o
  -2   8   5      223.14      235.17      6.52 o
  -1   8   5      175.14      152.22      5.22 o
   0   8   5       55.97       54.07      3.58 o
   1   8   5        0.01        0.00      3.48 o
   2   8   5      592.20      651.29     10.61 o
   3   8   5      422.78      417.62     11.33 o
   4   8   5        1.62        5.14      4.75 o
   5   8   5       66.83       95.47      6.69 o
   6   8   5       64.36       47.42      6.37 o
   7   8   5        5.06        0.19      5.96 o
   8   8   5       17.61       12.82      7.10 o
   9   8   5        8.15        9.82     12.67 o
  -8   9   5        0.30        1.39      7.29 o
  -7   9   5        8.57       27.02      7.80 o
  -6   9   5       20.06       18.22      5.77 o
  -5   9   5        1.94        8.32      5.60 o
  -4   9   5        2.63       10.00      5.60 o
  -3   9   5       56.29       50.03      6.42 o
  -2   9   5        0.05        0.00      3.96 o
  -1   9   5      116.56      137.87      6.45 o
   0   9   5        5.49        6.64      4.99 o
   1   9   5      121.03      109.41      5.66 o
   2   9   5       47.05       28.96      4.38 o
   3   9   5       52.59       51.93      4.68 o
   4   9   5        8.47        5.89      4.08 o
   5   9   5        4.00        8.21      4.77 o
   6   9   5      108.82       91.50      7.98 o
   7   9   5        1.45        0.00      6.27 o
   8   9   5       85.73       85.43     12.49 o
  -7  10   5        6.91       21.63      8.17 o
  -6  10   5        1.57        4.09      7.61 o
  -5  10   5       18.72       15.86      5.79 o
  -4  10   5      235.40      259.48     12.98 o
  -3  10   5       33.57       24.06      6.11 o
  -2  10   5       27.11       36.77      5.53 o
  -1  10   5       10.53        6.74      4.70 o
   0  10   5        3.52        7.99      5.28 o
   1  10   5        0.22        3.50      4.99 o
   2  10   5      213.17      215.60      8.03 o
   3  10   5      110.16      102.95      5.96 o
   4  10   5        7.95        7.42      4.83 o
   5  10   5      135.34      147.87      7.22 o
   6  10   5       71.02       76.24      6.53 o
   7  10   5        6.79        0.00      7.78 o
  -6  11   5       18.80       14.86      7.90 o
  -5  11   5        0.84        1.36      7.86 o
  -4  11   5       27.54       31.32      8.65 o
  -3  11   5        7.73        8.72      6.44 o
  -2  11   5       22.17       23.01      5.83 o
  -1  11   5       17.37       26.62      6.15 o
   0  11   5      188.89      188.01      9.21 o
   1  11   5       20.99       14.92      5.49 o
   2  11   5       63.38       76.41      7.71 o
   3  11   5        3.29        1.78      5.63 o
   4  11   5        2.28        0.00      5.91 o
   5  11   5        0.69        0.00      7.26 o
   6  11   5       23.53       20.82      9.09 o
  -4  12   5       44.12       48.48      9.19 o
  -3  12   5       88.13       99.14     10.38 o
  -2  12   5       16.60       18.92      5.74 o
  -1  12   5        5.19        8.55      6.04 o
   0  12   5        0.00        0.00      7.89 o
   1  12   5        1.42        0.00      6.80 o
   2  12   5       31.70       15.55      7.39 o
   3  12   5       43.21       35.85      7.95 o
   4  12   5        0.08        1.55      7.27 o
 -11   0   6       48.06       63.06     12.43 o
 -10   0   6      396.62      433.49     18.79 o
  -9   0   6        8.48        8.38      5.84 o
  -8   0   6      151.05      138.87      8.51 o
  -7   0   6      344.55      381.09     11.01 o
  -6   0   6      706.82      765.56     13.72 o
  -5   0   6       14.00       19.91      3.23 o
  -4   0   6     5225.96     5073.63     62.72 o
  -3   0   6     1279.09     1197.74     12.65 o
  -2   0   6    10196.49    11396.38     42.48 o
  -1   0   6     2319.63     2239.72     21.56 o
   0   0   6      549.18      461.80      9.46 o
   1   0   6      159.04      158.94      6.77 o
   2   0   6      174.49      221.97     25.58 o
   3   0   6       74.76      130.20     13.84 o
   4   0   6      771.24      782.67     28.93 o
   5   0   6       21.17       19.61      7.94 o
   6   0   6       51.11       34.10      9.83 o
   7   0   6       26.20       23.51     11.13 o
   8   0   6      152.20      126.27     40.77 o
   9   0   6       85.04       89.88     22.37 o
  10   0   6        0.00        0.00     12.44 o
  11   0   6       41.51       61.51     13.86 o
 -11   1   6       26.43       40.98      7.91 o
 -10   1   6      423.98      452.48     11.47 o
  -9   1   6       91.98       97.15      7.71 o
  -8   1   6      406.37      401.80     14.74 o
  -7   1   6     2567.84     2562.06     28.12 o
  -6   1   6       41.31       33.30      3.49 o
  -5   1   6      652.58      568.93     17.78 o
  -4   1   6      357.42      349.92      5.72 o
  -3   1   6     2096.40     2522.85     15.05 o
  -2   1   6     3104.43     3510.20     18.67 o
  -1   1   6     2845.77     2649.10     28.12 o
   0   1   6       89.63       76.48      2.33 o
   1   1   6     2490.18     2634.40     20.58 o
   2   1   6     6606.98     7068.68     46.63 o
   3   1   6      232.93      220.22      8.98 o
   4   1   6     1202.76     1503.00    160.82 o
   5   1   6       57.35       67.48      6.82 o
   6   1   6       50.94       35.91      6.99 o
   7   1   6      207.45      184.57     14.10 o
   8   1   6       75.79       73.81      8.95 o
   9   1   6       13.07        7.78      8.53 o
  10   1   6        7.68        2.30      8.52 o
  11   1   6       17.72       23.85      8.89 o
 -11   2   6       62.41       73.17      8.44 o
 -10   2   6       57.85       72.62      6.66 o
  -9   2   6      159.35      158.56     12.19 o
  -8   2   6      114.40      123.67      6.90 o
  -7   2   6       21.88       25.28      5.27 o
  -6   2   6       93.38      105.56      7.99 o
  -5   2   6       66.14       51.54      2.49 o
  -4   2   6     2668.50     2744.98     22.23 o
  -3   2   6      580.78      628.01     12.21 o
  -2   2   6     3143.61     3354.39     54.11 o
  -1   2   6      159.68      124.47      2.45 o
   0   2   6      390.57      378.10      5.62 o
   1   2   6      783.15      784.87     32.12 o
   2   2   6      661.52      747.59     10.11 o
   3   2   6     1298.46     2142.91    289.19 o
   4   2   6      242.39      340.62     64.98 o
   5   2   6        1.60        0.00      3.71 o
   6   2   6       66.36       67.21      7.84 o
   7   2   6      246.48      269.04     14.55 o
   8   2   6        6.83        6.46      7.80 o
   9   2   6       59.69       63.77      9.09 o
  10   2   6       16.12        7.46      8.29 o
  11   2   6       36.15       25.60      8.06 o
 -11   3   6       11.71        6.27      7.07 o
 -10   3   6        2.57        1.21      5.51 o
  -9   3   6      198.84      208.56     12.45 o
  -8   3   6      194.80      214.01      7.84 o
  -7   3   6      154.34      120.87      7.61 o
  -6   3   6      230.07      233.77      6.27 o
  -5   3   6      157.05      165.59      9.80 o
  -4   3   6       37.29       35.29      2.09 o
  -3   3   6        7.90       12.75      1.25 o
  -2   3   6      231.03      233.32      9.22 o
  -1   3   6       66.38       89.46      2.43 o
   0   3   6      166.48      164.23      3.68 o
   1   3   6       17.05       14.90      1.91 o
   2   3   6      329.40      338.49      8.65 o
   3   3   6      109.93      129.18     16.69 o
   4   3   6      706.59      748.74     82.90 o
   5   3   6      291.92      325.61     43.96 o
   6   3   6       55.33       60.34      8.00 o
   7   3   6       10.99       21.42      8.74 o
   8   3   6      146.37      150.24     11.64 o
   9   3   6      164.43      168.42     10.76 o
  10   3   6        5.95        6.72      8.31 o
  11   3   6        0.96        3.37      7.73 o
 -11   4   6        1.02        0.00      7.25 o
 -10   4   6       26.58       17.52      6.98 o
  -9   4   6        4.85        2.14      6.53 o
  -8   4   6       19.12       20.80      4.92 o
  -7   4   6        7.95        2.69      4.24 o
  -6   4   6        3.75        4.10      3.73 o
  -5   4   6       26.07       29.69      2.47 o
  -4   4   6       79.43       82.37      2.78 o
  -3   4   6       27.97       27.41      1.54 o
  -2   4   6      237.32      259.11      5.56 o
  -1   4   6      220.67      190.65      4.36 o
   0   4   6       15.90        8.66      1.71 o
   1   4   6      631.07      648.72     10.78 o
   2   4   6     1084.24     1017.14     32.71 o
   3   4   6      420.61      415.28      9.89 o
   4   4   6      174.12      167.63      8.62 o
   5   4   6      442.33      457.61     15.46 o
   6   4   6        6.37        4.17      6.77 o
   7   4   6       29.90       42.66      8.14 o
   8   4   6      342.57      350.42     13.15 o
   9   4   6       82.74      108.49      9.85 o
  10   4   6       24.79       16.17      7.31 o
  11   4   6       57.62       58.10      8.64 o
 -10   5   6        2.13        0.00      6.83 o
  -9   5   6       23.83       28.83      7.14 o
  -8   5   6       13.35       15.99      6.20 o
  -7   5   6       37.72       31.97      5.91 o
  -6   5   6      109.17      105.15      7.58 o
  -5   5   6     1221.89     1135.46     19.01 o
  -4   5   6      138.36      135.29      3.99 o
  -3   5   6      110.01      100.25      3.54 o
  -2   5   6      133.36      131.05      3.97 o
  -1   5   6     1848.36     1797.78     22.07 o
   0   5   6       47.84       53.66      2.58 o
   1   5   6       23.02       24.27      2.10 o
   2   5   6      250.90      266.02      5.92 o
   3   5   6     1547.21     1535.06     18.16 o
   4   5   6        9.24       12.02      6.10 o
   5   5   6        0.84        2.01      6.18 o
   6   5   6      315.22      372.88     12.06 o
   7   5   6       21.34       29.36      6.97 o
   8   5   6      123.87      132.93     14.51 o
   9   5   6        3.67        5.44      6.72 o
  10   5   6       17.42       15.00      7.43 o
 -10   6   6       66.30       65.55      8.49 o
  -9   6   6        4.61        0.00      6.12 o
  -8   6   6      114.12      122.99      8.25 o
  -7   6   6       10.31       11.10      4.84 o
  -6   6   6      250.40      236.63      7.94 o
  -5   6   6      321.87      314.03      8.60 o
  -4   6   6      215.83      254.83     10.64 o
  -3   6   6       76.97       74.42      5.14 o
  -2   6   6      219.27      207.48      4.44 o
  -1   6   6      139.72      118.35      4.11 o
   0   6   6      706.96      675.58     18.35 o
   1   6   6        9.46        9.30      2.14 o
   2   6   6      197.99      180.46      9.57 o
   3   6   6      101.19      116.88      6.77 o
   4   6   6       17.28       21.05      5.72 o
   5   6   6      655.27      617.11     20.05 o
   6   6   6      497.87      503.46     14.87 o
   7   6   6       23.98       24.16      5.97 o
   8   6   6      110.64      112.24      8.24 o
   9   6   6       56.14       75.60      7.98 o
  10   6   6        8.76        5.81      7.99 o
  -9   7   6        0.90        4.09      5.66 o
  -8   7   6       62.34       63.88      6.18 o
  -7   7   6        4.62        1.33      5.23 o
  -6   7   6       34.21       42.02      5.53 o
  -5   7   6      201.63      203.47     12.99 o
  -4   7   6        3.83       16.43      5.07 o
  -3   7   6        3.20        2.73      4.45 o
  -2   7   6      268.48      229.36      7.80 o
  -1   7   6        2.47        0.37      2.17 o
   0   7   6       55.10       51.14      3.92 o
   1   7   6        1.80        0.48      2.42 o
   2   7   6       10.56        9.93      3.78 o
   3   7   6      277.84      268.40     11.85 o
   4   7   6       19.76       22.85      5.12 o
   5   7   6       21.73       19.99      5.52 o
   6   7   6        8.35        0.00      6.62 o
   7   7   6       11.84        9.21      7.02 o
   8   7   6       15.36        0.15      8.60 o
   9   7   6       25.65       18.90      9.10 o
  -9   8   6       38.05       22.28      7.24 o
  -8   8   6      105.89      126.34      7.52 o
  -7   8   6       22.62       21.43      5.50 o
  -6   8   6      279.31      283.52      9.24 o
  -5   8   6       85.10       90.59      6.20 o
  -4   8   6       18.26       26.23      5.23 o
  -3   8   6      554.25      581.34     11.34 o
  -2   8   6        2.45        0.00      3.94 o
  -1   8   6        0.00        2.44      4.71 o
   0   8   6       13.77       19.04      3.97 o
   1   8   6       65.72       68.95      4.42 o
   2   8   6        4.42        2.99      3.62 o
   3   8   6      135.97      160.74      6.48 o
   4   8   6        2.71        0.20      5.06 o
   5   8   6      104.53      113.80      8.12 o
   6   8   6      295.43      235.65     10.46 o
   7   8   6       53.25       56.53      7.50 o
   8   8   6       28.42       24.24      7.33 o
   9   8   6        1.28        0.00     11.94 o
  -8   9   6       48.02       67.38      9.58 o
  -7   9   6       34.44       37.48      5.86 o
  -6   9   6      149.34      156.19      8.69 o
  -5   9   6       97.36       82.90      6.38 o
  -4   9   6      221.74      214.85      8.83 o
  -3   9   6        4.25        2.39      6.20 o
  -2   9   6       67.03       63.59      5.99 o
  -1   9   6       46.98       53.61      8.68 o
   0   9   6       56.65       50.97      6.13 o
   1   9   6       43.49       52.01      5.83 o
   2   9   6      109.95       88.66      5.51 o
   3   9   6       42.84       37.51      4.88 o
   4   9   6      269.13      269.91      8.55 o
   5   9   6      103.58       90.48      6.95 o
   6   9   6       36.12       19.43      6.75 o
   7   9   6        5.24        9.74      7.37 o
   8   9   6        7.59        8.45     11.05 o
  -7  10   6        0.20        2.50      7.68 o
  -6  10   6        2.02        0.00      7.49 o
  -5  10   6       12.17        7.47      5.89 o
  -4  10   6        0.34        0.00      6.40 o
  -3  10   6       96.30      101.19      8.05 o
  -2  10   6       21.50        8.65      5.39 o
  -1  10   6       69.09       80.48      7.19 o
   0  10   6       26.69       26.32      6.01 o
   1  10   6        2.97        3.45      5.26 o
   2  10   6        3.89       12.95      5.37 o
   3  10   6       21.59       18.26      5.46 o
   4  10   6        3.97        2.73      5.05 o
   5  10   6        2.13        7.12      6.00 o
   6  10   6       15.22        6.88      6.42 o
   7  10   6       16.22       10.80     10.72 o
  -5  11   6       16.05       22.52      8.31 o
  -4  11   6       40.34       42.22      7.43 o
  -3  11   6       13.44       24.80      7.02 o
  -2  11   6        4.60        9.51      5.81 o
  -1  11   6        6.50       13.33      6.54 o
   0  11   6       11.58        7.51      6.78 o
   1  11   6        9.50       12.37      5.62 o
   2  11   6        1.73        4.96      6.28 o
   3  11   6        5.31       10.31      6.05 o
   4  11   6       30.16       31.23      6.71 o
   5  11   6       23.23       25.91      6.61 o
  -3  12   6        3.25       13.43      8.49 o
  -2  12   6        0.29        5.52      5.78 o
  -1  12   6        0.03        0.00      6.53 o
   0  12   6       16.81       13.91      7.55 o
   1  12   6        4.69        8.96      8.12 o
   2  12   6        2.52        9.75      7.10 o
   3  12   6        1.66        0.00      7.36 o
 -11   1   7        0.51        8.42      7.54 o
 -10   1   7       32.53       25.14      6.83 o
  -9   1   7        0.01        0.22      4.94 o
  -8   1   7        4.23        5.32      3.84 o
  -7   1   7       99.67      101.02      8.88 o
  -6   1   7        8.70       14.86      3.52 o
  -5   1   7       75.32       77.05      3.61 o
  -4   1   7       56.21       59.81      3.26 o
  -3   1   7     2086.54     2217.23     21.52 o
  -2   1   7        4.26       10.26      2.47 o
  -1   1   7      700.71      690.81     21.65 o
   0   1   7      561.25      565.11     12.86 o
   1   1   7       44.92       53.27      3.68 o
   2   1   7      209.98      238.01      6.62 o
   3   1   7       21.42        9.61      4.94 o
   4   1   7      244.80      262.39     13.33 o
   5   1   7      212.88      215.64      9.75 o
   6   1   7      291.68      270.67     15.14 o
   7   1   7       20.36       15.73      8.26 o
   8   1   7      214.52      195.24     11.67 o
   9   1   7      145.86      148.91     11.42 o
  10   1   7        2.21        3.71      8.73 o
  11   1   7       14.00       14.69      9.09 o
 -11   2   7       14.41       13.70      8.81 o
 -10   2   7       51.83       65.02      6.71 o
  -9   2   7       85.33       98.32      9.39 o
  -8   2   7        4.86        6.98      4.76 o
  -7   2   7        2.19        2.62      2.98 o
  -6   2   7      727.57      662.34      7.36 o
  -5   2   7       11.44       14.32      2.50 o
  -4   2   7     1423.99     1274.87      7.81 o
  -3   2   7      108.82      122.58      2.69 o
  -2   2   7       46.51       37.37      4.22 o
  -1   2   7       17.83       12.58      1.93 o
   0   2   7      940.75      838.18      7.85 o
   1   2   7       93.14      113.55      8.47 o
   2   2   7      899.30      930.00     54.06 o
   3   2   7     2087.46     2332.95     42.19 o
   4   2   7       35.35       45.16     13.39 o
   5   2   7      177.17      241.01     10.26 o
   6   2   7       67.70       94.13      8.72 o
   7   2   7        1.91       12.10      8.18 o
   8   2   7       76.95      102.07     10.09 o
   9   2   7        1.57        1.44      8.58 o
  10   2   7       37.41       30.90      9.16 o
  11   2   7        5.79        7.58      8.47 o
 -11   3   7        3.44        4.47      8.70 o
 -10   3   7       39.65       42.44      7.66 o
  -9   3   7      119.64      119.69      7.14 o
  -8   3   7        8.31       10.15      4.92 o
  -7   3   7        6.74        5.86      4.66 o
  -6   3   7       17.76       23.09      4.67 o
  -5   3   7       41.98       54.92      5.39 o
  -4   3   7       27.40       31.80      1.92 o
  -3   3   7     1691.14     1676.20     12.74 o
  -2   3   7      305.42      330.52      9.29 o
  -1   3   7     4712.95     4905.23     46.18 o
   0   3   7        4.12        2.46      2.12 o
   1   3   7      184.06      214.28      5.78 o
   2   3   7       53.69       53.99      4.25 o
   3   3   7      122.81      126.32     12.87 o
   4   3   7        0.71        7.85      4.78 o
   5   3   7     1103.91     1219.65    150.05 o
   6   3   7      554.09      617.70     51.79 o
   7   3   7      190.80      202.58     15.10 o
   8   3   7      289.11      310.14     13.08 o
   9   3   7       26.53       16.32      8.51 o
  10   3   7       13.89        9.85      8.52 o
  11   3   7       10.75        3.35      7.95 o
 -11   4   7      108.32       89.75      9.30 o
 -10   4   7       48.38       57.24      7.82 o
  -9   4   7       42.75       38.62      7.06 o
  -8   4   7       15.05       13.81      6.22 o
  -7   4   7       37.56       44.16      5.10 o
  -6   4   7      481.64      483.45     14.95 o
  -5   4   7      958.04      919.08     11.09 o
  -4   4   7      784.35      785.26      7.05 o
  -3   4   7      318.40      357.40      9.51 o
  -2   4   7       28.46       24.31      4.34 o
  -1   4   7       61.63       72.64      2.68 o
   0   4   7      123.63       98.10      4.50 o
   1   4   7       10.42       13.19      2.84 o
   2   4   7     1121.17     1152.99     10.85 o
   3   4   7       84.24       94.38      4.81 o
   4   4   7        0.03        6.53      3.70 o
   5   4   7      329.03      371.90     23.14 o
   6   4   7      202.15      216.35     15.34 o
   7   4   7      383.98      385.06     13.33 o
   8   4   7        7.36       12.97      7.84 o
   9   4   7       12.21       17.19      7.98 o
  10   4   7       12.62        0.00      8.61 o
 -10   5   7        3.21        5.92      7.33 o
  -9   5   7        0.16        8.81      6.61 o
  -8   5   7      193.20      186.43      9.07 o
  -7   5   7       66.64       64.90      5.62 o
  -6   5   7       12.66       14.77      3.70 o
  -5   5   7     1223.80     1148.32     41.16 o
  -4   5   7        9.23       10.30      2.78 o
  -3   5   7      401.98      416.96      7.28 o
  -2   5   7        2.87        7.68      2.01 o
  -1   5   7     1104.66     1071.28     22.98 o
   0   5   7       12.38       16.27      2.39 o
   1   5   7       30.22       35.35      2.90 o
   2   5   7        4.15        2.01      2.47 o
   3   5   7      159.66      140.83      6.16 o
   4   5   7       69.26       73.87      6.97 o
   5   5   7        9.66        7.85      6.50 o
   6   5   7      122.59      146.69      9.34 o
   7   5   7       30.83       25.23      6.91 o
   8   5   7       79.22       78.01      8.71 o
   9   5   7       27.39       17.51      8.05 o
  10   5   7        1.20        0.00      7.64 o
 -10   6   7       25.72       15.35      7.39 o
  -9   6   7       77.72       84.41      7.97 o
  -8   6   7        9.79       10.54      5.13 o
  -7   6   7        7.89        6.49      4.85 o
  -6   6   7      141.74      121.55      6.41 o
  -5   6   7      667.53      697.12     11.86 o
  -4   6   7      719.92      831.53     33.26 o
  -3   6   7      727.23      675.60     10.18 o
  -2   6   7       80.20       70.02      6.76 o
  -1   6   7       11.84       11.00      1.98 o
   0   6   7       72.04       71.38      4.08 o
   1   6   7      303.02      279.75      6.35 o
   2   6   7        1.12        0.08      2.13 o
   3   6   7       12.21        7.30      3.84 o
   4   6   7      118.04       99.59      7.46 o
   5   6   7      434.11      425.88     11.79 o
   6   6   7       11.36        6.80      5.95 o
   7   6   7        4.84        1.13      6.18 o
   8   6   7        2.21        1.34      6.73 o
   9   6   7       76.17       72.29      8.25 o
  -9   7   7       32.35       30.27      7.35 o
  -8   7   7       16.77       23.81      5.52 o
  -7   7   7       51.65       57.09      5.98 o
  -6   7   7       51.67       49.97      5.51 o
  -5   7   7      152.84      139.89      7.00 o
  -4   7   7       45.25       64.55      6.38 o
  -3   7   7      398.71      382.85      9.51 o
  -2   7   7       21.80       21.74      3.93 o
  -1   7   7       20.94       15.99      4.02 o
   0   7   7       10.58        9.21      2.59 o
   1   7   7       40.36       39.28      3.42 o
   2   7   7       10.33       11.71      3.58 o
   3   7   7       81.14       89.45      6.70 o
   4   7   7      274.37      251.21     11.25 o
   5   7   7       39.80       46.25      6.86 o
   6   7   7        2.33        4.05      7.10 o
   7   7   7       31.40       17.59      7.43 o
   8   7   7        2.68       10.33      8.00 o
   9   7   7        0.80        1.94      9.38 o
  -8   8   7       42.26       53.27      7.49 o
  -7   8   7       31.82       26.66      5.60 o
  -6   8   7       27.45       35.84      5.63 o
  -5   8   7      111.81      111.67      7.75 o
  -4   8   7      385.83      400.49     10.69 o
  -3   8   7        4.12        4.29      5.10 o
  -2   8   7       20.95       24.86      4.53 o
  -1   8   7      183.70      169.66      7.40 o
   0   8   7       98.19      102.70      5.79 o
   1   8   7       16.22       12.78      4.48 o
   2   8   7       56.83       57.01      5.35 o
   3   8   7       82.43       77.96      6.12 o
   4   8   7       89.03      109.37      6.95 o
   5   8   7        7.56        7.86      6.67 o
   6   8   7       58.93       55.39      8.15 o
   7   8   7       77.48       82.24      8.74 o
   8   8   7        9.51        9.32      6.56 o
  -7   9   7       79.50      110.62      8.11 o
  -6   9   7       45.39       47.32      6.01 o
  -5   9   7        4.96        6.60      5.20 o
  -4   9   7      117.27      126.99      7.44 o
  -3   9   7       35.30       21.79      5.71 o
  -2   9   7       31.22       28.55      5.59 o
  -1   9   7        3.49        5.23      5.68 o
   0   9   7       67.98       69.98     10.49 o
   1   9   7       72.22       76.97      6.96 o
   2   9   7       26.37       23.89      5.06 o
   3   9   7        2.39        6.40      5.16 o
   4   9   7       20.60       28.96      6.13 o
   5   9   7        9.25       15.08      6.87 o
   6   9   7       30.13       23.36      7.33 o
   7   9   7        3.50       14.64      8.17 o
  -6  10   7        0.73        0.00      6.02 o
  -5  10   7       72.10       73.10      7.66 o
  -4  10   7       83.27       97.69      8.14 o
  -3  10   7        8.52        7.08      6.53 o
  -2  10   7       27.08       27.52      6.04 o
  -1  10   7       94.59       93.51      7.93 o
   0  10   7       29.57       47.59      7.42 o
   1  10   7       11.73       21.98      6.58 o
   2  10   7        1.27        0.00      6.95 o
   3  10   7        0.22        3.32      6.00 o
   4  10   7       95.20      117.50      8.51 o
   5  10   7       30.99       37.10      6.43 o
   6  10   7       24.98       17.77      6.71 o
  -5  11   7        0.01        0.00      8.32 o
  -4  11   7        1.51        8.81      6.61 o
  -3  11   7       18.92       21.29      7.27 o
  -2  11   7      300.51      343.90     11.23 o
  -1  11   7       15.20       12.12      6.86 o
   0  11   7       13.71       10.11      6.58 o
   1  11   7       59.99       68.94      9.45 o
   2  11   7       10.51        9.88      7.39 o
   3  11   7        1.30        0.00      6.20 o
   4  11   7        4.07       19.48      7.47 o
  -2  12   7        5.91        9.78      6.47 o
  -1  12   7        1.96        2.14      7.05 o
   0  12   7        2.08       11.42      7.72 o
   1  12   7       21.10       23.48      7.75 o
 -11   0   8        2.98        6.29     10.29 o
 -10   0   8      482.49      442.22     19.92 o
  -9   0   8        3.52        0.00      8.45 o
  -8   0   8       14.91       16.95      5.61 o
  -7   0   8      525.52      438.82     11.99 o
  -6   0   8        9.57        4.30      4.79 o
  -5   0   8     1159.75     1100.21     13.62 o
  -4   0   8       96.66       90.65      4.85 o
  -3   0   8      182.44      167.37      5.62 o
  -2   0   8      501.12      507.87     11.75 o
  -1   0   8      108.15       98.99      7.09 o
   0   0   8     2804.39     2864.26     28.28 o
   1   0   8        3.07        1.23      4.38 o
   2   0   8      286.50      260.33      9.20 o
   3   0   8       17.34       27.05      7.74 o
   4   0   8     1903.12     1926.72     56.02 o
   5   0   8       66.28       85.90     11.83 o
   6   0   8     1731.69     1629.96     74.02 o
   7   0   8      346.62      358.09     22.21 o
   8   0   8        6.58       22.67     12.36 o
   9   0   8      100.87      103.75     15.45 o
  10   0   8       96.44       87.70     15.37 o
  11   0   8        9.67       11.51     13.46 o
 -11   1   8      122.54      131.67     10.45 o
 -10   1   8       76.45       76.03      8.64 o
  -9   1   8       45.49       55.18      6.18 o
  -8   1   8       24.43       35.34      4.98 o
  -7   1   8      518.75      503.86     18.47 o
  -6   1   8        9.92        9.05      3.17 o
  -5   1   8       18.79       14.08      1.77 o
  -4   1   8      611.86      576.28      6.86 o
  -3   1   8       39.59       26.44      2.45 o
  -2   1   8      342.60      336.33      6.62 o
  -1   1   8        0.01        2.96      1.12 o
   0   1   8      101.30      125.01      4.43 o
   1   1   8      652.51      576.17      8.71 o
   2   1   8       26.58       33.84      4.32 o
   3   1   8      382.27      335.48     10.69 o
   4   1   8      737.08      772.32     14.98 o
   5   1   8        5.76       21.88      7.01 o
   6   1   8      152.79      169.89     10.60 o
   7   1   8      125.60      140.66     10.80 o
   8   1   8      222.49      252.92     12.79 o
   9   1   8       75.58       72.33     10.14 o
  10   1   8        0.08        0.89      8.69 o
 -11   2   8        0.29        1.88      9.02 o
 -10   2   8      299.48      362.41     14.69 o
  -9   2   8        0.14        0.00      5.34 o
  -8   2   8      110.51      117.50      7.30 o
  -7   2   8      496.21      472.19     11.13 o
  -6   2   8        0.44        0.17      2.76 o
  -5   2   8      977.74      872.13     18.89 o
  -4   2   8       78.78       68.44      4.77 o
  -3   2   8      391.55      406.17      5.84 o
  -2   2   8      450.80      434.13      8.35 o
  -1   2   8      137.16      180.14      3.75 o
   0   2   8      486.86      542.31      9.71 o
   1   2   8        0.27        1.06      3.61 o
   2   2   8      107.45      121.78     12.85 o
   3   2   8      252.46      263.95     13.54 o
   4   2   8      315.39      375.41     45.19 o
   5   2   8       32.21       47.49     15.25 o
   6   2   8     1062.14     1233.06     73.73 o
   7   2   8       37.42       40.54      8.46 o
   8   2   8      177.80      202.29     12.07 o
   9   2   8        5.50        2.90      8.81 o
  10   2   8       29.43       24.73      9.01 o
 -10   3   8       59.73       85.97      8.63 o
  -9   3   8       47.37       53.88      7.48 o
  -8   3   8       93.65      100.28      6.78 o
  -7   3   8      101.31      121.18      6.24 o
  -6   3   8       25.23       30.55      4.13 o
  -5   3   8      208.85      215.70      5.98 o
  -4   3   8      232.60      245.77      6.46 o
  -3   3   8        0.27        6.60      3.78 o
  -2   3   8      288.35      234.48      8.96 o
  -1   3   8     2100.19     2096.35     46.73 o
   0   3   8      289.67      258.97     10.76 o
   1   3   8      114.98       87.06      5.95 o
   2   3   8       66.73       57.47      5.54 o
   3   3   8        0.07        0.00      4.24 o
   4   3   8       41.46       45.98      5.35 o
   5   3   8        5.25       10.82      5.27 o
   6   3   8      259.01      345.07     53.14 o
   7   3   8       16.85       24.02      8.31 o
   8   3   8        3.08        7.84      8.07 o
   9   3   8        0.37        0.00      8.21 o
  10   3   8        2.56        0.52      8.80 o
 -10   4   8        1.27        0.00      7.24 o
  -9   4   8       39.89       49.25      8.00 o
  -8   4   8       74.41       97.75      7.58 o
  -7   4   8      113.43      123.07      6.24 o
  -6   4   8      487.80      514.10      8.44 o
  -5   4   8      297.97      285.77      6.43 o
  -4   4   8      685.76      609.23     14.00 o
  -3   4   8      840.92      817.80     25.47 o
  -2   4   8      211.72      231.54      5.12 o
  -1   4   8        0.33        0.44      2.70 o
   0   4   8       45.98       47.20      4.53 o
   1   4   8      526.27      548.10     10.74 o
   2   4   8       18.29       14.03      3.79 o
   3   4   8      140.36      133.70      5.71 o
   4   4   8      639.36      743.54     66.54 o
   5   4   8      566.84      485.69     17.56 o
   6   4   8      157.13      177.13     13.08 o
   7   4   8      218.95      220.75     11.23 o
   8   4   8        2.00        0.00      7.64 o
   9   4   8       13.99       15.30      8.28 o
  10   4   8        1.07        0.00      8.58 o
 -10   5   8        5.59       12.32      7.36 o
  -9   5   8       56.55       96.50      8.19 o
  -8   5   8        9.45        1.27      6.03 o
  -7   5   8      113.52      109.75      7.66 o
  -6   5   8       12.52       19.75      4.59 o
  -5   5   8      373.40      393.24      8.75 o
  -4   5   8        2.16        0.07      2.02 o
  -3   5   8      833.45      836.09     17.04 o
  -2   5   8        6.20        8.80      2.67 o
  -1   5   8      197.77      163.25      4.78 o
   0   5   8      504.60      494.66      7.76 o
   1   5   8      164.66      123.95      3.36 o
   2   5   8       50.39       41.84      3.72 o
   3   5   8      143.97      146.68      5.37 o
   4   5   8      294.68      300.31     10.24 o
   5   5   8        0.34        0.34      6.17 o
   6   5   8        1.52        5.27      6.29 o
   7   5   8        6.77        6.89      6.62 o
   8   5   8        0.53        1.41      7.44 o
   9   5   8       13.72       24.02      8.19 o
  -9   6   8       34.63       36.96      7.36 o
  -8   6   8        5.52       14.77      6.03 o
  -7   6   8       14.08        8.95      6.27 o
  -6   6   8      178.96      234.74      7.70 o
  -5   6   8      241.09      250.79      8.01 o
  -4   6   8      205.34      217.28     10.36 o
  -3   6   8        0.33        0.00      5.07 o
  -2   6   8       20.98       22.27      3.08 o
  -1   6   8        2.76        0.00      2.63 o
   0   6   8      536.30      539.04     14.24 o
   1   6   8       20.21       14.04      2.46 o
   2   6   8      100.82       96.00      7.72 o
   3   6   8       62.15       72.83      5.66 o
   4   6   8       79.53       57.85      6.33 o
   5   6   8       90.94       86.43      7.33 o
   6   6   8       53.35       54.52      7.29 o
   7   6   8        0.26        1.99      6.67 o
   8   6   8        0.76        0.00      9.03 o
   9   6   8       52.74       67.52      9.91 o
  -9   7   8       16.52       35.85      7.57 o
  -8   7   8       43.15       19.87      6.68 o
  -7   7   8       33.26       41.35      7.03 o
  -6   7   8      219.36      214.86      8.01 o
  -5   7   8       38.32       42.88      5.44 o
  -4   7   8     1157.18     1102.61     17.55 o
  -3   7   8      458.45      500.80     12.19 o
  -2   7   8       57.66       50.55      5.30 o
  -1   7   8       13.36       13.39      3.31 o
   0   7   8       34.74       45.10      4.13 o
   1   7   8        3.80       10.81      4.08 o
   2   7   8        0.24        1.55      4.62 o
   3   7   8       60.64       58.75      6.80 o
   4   7   8        2.14        4.61      6.22 o
   5   7   8       18.43       25.89      8.62 o
   6   7   8        9.03       13.35      8.46 o
   7   7   8       97.37      101.37      9.92 o
   8   7   8        0.26        0.00      8.41 o
  -8   8   8        8.10        3.45      6.87 o
  -7   8   8        0.13        0.53      6.42 o
  -6   8   8       22.34       25.75      5.43 o
  -5   8   8        3.40        4.39      4.96 o
  -4   8   8        0.53        3.09      5.17 o
  -3   8   8       88.51       81.40      6.55 o
  -2   8   8       11.04       16.42      5.15 o
  -1   8   8       23.04       20.29      4.96 o
   0   8   8      561.56      513.49     14.97 o
   1   8   8      202.64      174.13      8.64 o
   2   8   8        7.78        7.69      4.97 o
   3   8   8        1.86        1.28      5.12 o
   4   8   8       45.01       56.14      7.19 o
   5   8   8       37.93       60.93      8.69 o
   6   8   8       23.72       34.81      7.00 o
   7   8   8       16.46       18.08      6.54 o
   8   8   8        8.48       11.50     10.16 o
  -7   9   8       57.84       58.46      8.01 o
  -6   9   8        1.39        0.00      5.51 o
  -5   9   8       25.54       19.10      5.53 o
  -4   9   8       17.74        7.77      5.43 o
  -3   9   8        3.32        9.15      5.55 o
  -2   9   8      243.48      244.54     14.92 o
  -1   9   8        2.42        0.02      6.05 o
   0   9   8      109.40       88.54      7.87 o
   1   9   8        4.62        5.39      6.10 o
   2   9   8       37.41       38.12      6.40 o
   3   9   8       23.43       11.52      5.39 o
   4   9   8        7.91        8.51      5.92 o
   5   9   8       80.59       97.80      8.91 o
   6   9   8        6.97       10.32      7.25 o
   7   9   8       13.13       16.34      7.24 o
  -6  10   8       54.58       55.43      8.39 o
  -5  10   8       13.86       16.02      5.84 o
  -4  10   8        0.81        5.55      6.34 o
  -3  10   8       10.52        8.13      6.66 o
  -2  10   8      232.16      221.60     10.29 o
  -1  10   8       42.48       42.92      7.13 o
   0  10   8        0.20        3.23      6.15 o
   1  10   8        1.68        0.00      7.03 o
   2  10   8        2.03        2.06      7.00 o
   3  10   8        7.57       14.73      6.32 o
   4  10   8        0.02        4.82      6.40 o
   5  10   8        4.61       10.16      6.71 o
  -4  11   8        1.84        0.00      6.60 o
  -3  11   8      111.41      136.03      9.46 o
  -2  11   8        0.97        2.64      6.89 o
  -1  11   8       13.50       13.56      6.92 o
   0  11   8       35.54       33.75      7.08 o
   1  11   8        7.05        5.90      8.41 o
   2  11   8        1.27        0.00      6.78 o
   3  11   8       31.18       34.79      6.98 o
 -10   1   9       35.82       36.44      8.07 o
  -9   1   9      119.89      103.60      8.88 o
  -8   1   9       13.84        9.54      5.00 o
  -7   1   9       55.33       44.72      7.11 o
  -6   1   9       59.06       48.85      6.37 o
  -5   1   9        5.70        6.43      2.60 o
  -4   1   9       15.72       15.73      3.60 o
  -3   1   9      331.22      330.34     13.61 o
  -2   1   9        3.81        2.21      3.21 o
  -1   1   9        3.10        2.43      1.50 o
   0   1   9       48.24       43.51      4.33 o
   1   1   9       19.90       16.49      3.90 o
   2   1   9       14.61       16.58      4.05 o
   3   1   9       26.73       21.95      4.97 o
   4   1   9        0.17        0.01      6.29 o
   5   1   9       67.53       64.63      8.22 o
   6   1   9      125.21      127.98     10.31 o
   7   1   9       33.95       34.61      9.22 o
   8   1   9       83.18       92.45     10.64 o
   9   1   9        0.29        4.85      9.23 o
  10   1   9       14.97       10.04      9.17 o
 -10   2   9      140.39      153.15     13.26 o
  -9   2   9        3.64        8.68      5.68 o
  -8   2   9        0.03        2.24      5.02 o
  -7   2   9        2.25        0.00      4.32 o
  -6   2   9      928.36      916.47      9.99 o
  -5   2   9        3.90        3.24      2.52 o
  -4   2   9       36.43       29.82      2.86 o
  -3   2   9      477.40      463.76      8.97 o
  -2   2   9      118.71      126.44      6.01 o
  -1   2   9     1372.51     1350.30     20.46 o
   0   2   9      647.09      599.13      7.93 o
   1   2   9       29.74       37.10      4.32 o
   2   2   9       62.87       61.46      5.23 o
   3   2   9      337.55      347.66     11.87 o
   4   2   9      194.84      230.36     22.20 o
   5   2   9        0.42        0.00      6.75 o
   6   2   9        3.57        0.00      7.67 o
   7   2   9        1.34        0.00      8.08 o
   8   2   9        6.12       17.29      8.63 o
   9   2   9      210.87      198.15     12.66 o
  10   2   9       28.36       41.07      9.83 o
 -10   3   9       15.96       23.53      9.46 o
  -9   3   9      388.97      369.29     12.94 o
  -8   3   9        1.37        0.00      4.77 o
  -7   3   9      243.54      244.74      7.82 o
  -6   3   9       55.87       44.54      5.10 o
  -5   3   9        0.11        3.37      2.15 o
  -4   3   9       12.67        5.69      2.41 o
  -3   3   9      717.08      742.16     14.21 o
  -2   3   9        8.99        5.58      2.85 o
  -1   3   9      348.04      330.14      5.44 o
   0   3   9      166.20      155.89      5.37 o
   1   3   9      314.35      305.04     10.02 o
   2   3   9      184.28      180.32      6.69 o
   3   3   9      208.97      219.18     15.71 o
   4   3   9       20.40       30.28      5.13 o
   5   3   9       25.36       33.13      5.60 o
   6   3   9      276.72      360.22     47.29 o
   7   3   9       94.00      110.16      9.76 o
   8   3   9       59.87       59.07      9.78 o
   9   3   9        2.20        9.76      8.97 o
  10   3   9       44.25       40.34      9.90 o
 -10   4   9      163.40      191.91     10.59 o
  -9   4   9       19.97       20.43      6.97 o
  -8   4   9        0.01        1.54      5.75 o
  -7   4   9       25.46       20.17      5.80 o
  -6   4   9      319.40      352.45      8.73 o
  -5   4   9       98.24       95.12      3.93 o
  -4   4   9      119.22      119.60      5.24 o
  -3   4   9     2066.21     2096.55     20.27 o
  -2   4   9      368.44      383.99     15.46 o
  -1   4   9      977.94      963.79     10.67 o
   0   4   9      145.06      140.24      5.12 o
   1   4   9      239.40      262.98      8.51 o
   2   4   9       96.84       93.34      5.27 o
   3   4   9       76.03       79.73      5.31 o
   4   4   9       62.14       78.85     10.83 o
   5   4   9       66.44       88.51     11.93 o
   6   4   9       44.11       42.32      9.89 o
   7   4   9        0.15        0.17      7.28 o
   8   4   9        0.51        0.00      7.52 o
   9   4   9       12.55       10.83      8.41 o
  -9   5   9      121.84      133.63      9.34 o
  -8   5   9        0.35        2.69      6.33 o
  -7   5   9      231.03      246.52      9.84 o
  -6   5   9        0.19        0.41      5.47 o
  -5   5   9       54.91       67.70      5.20 o
  -4   5   9       64.82       65.65      6.37 o
  -3   5   9      271.06      285.94      8.12 o
  -2   5   9      296.06      298.49      7.95 o
  -1   5   9       27.41       35.91      3.83 o
   0   5   9      172.67      185.01      5.57 o
   1   5   9      214.56      182.54      7.59 o
   2   5   9      148.43      127.81      6.03 o
   3   5   9        4.50        2.30      3.34 o
   4   5   9       34.25       29.81      6.23 o
   5   5   9        8.48        7.05      6.32 o
   6   5   9       39.98       41.87      7.69 o
   7   5   9      106.46      114.61      9.50 o
   8   5   9        4.59        1.69      7.40 o
   9   5   9       13.74       15.67      8.49 o
  -9   6   9       30.98       44.70      7.68 o
  -8   6   9        0.01        5.22      6.52 o
  -7   6   9       47.93       58.55      7.01 o
  -6   6   9       10.59       14.99      5.94 o
  -5   6   9      137.16      146.85      6.53 o
  -4   6   9       60.83       56.62      6.26 o
  -3   6   9      190.68      201.13      9.42 o
  -2   6   9       16.45       20.41      3.76 o
  -1   6   9      466.76      461.63      8.30 o
   0   6   9      205.51      209.10      6.00 o
   1   6   9      571.82      525.91     16.40 o
   2   6   9        9.60        1.35      5.50 o
   3   6   9      227.71      198.05      7.53 o
   4   6   9       16.38       12.34      5.76 o
   5   6   9       70.47       80.51     10.41 o
   6   6   9        0.04        1.89      9.25 o
   7   6   9        0.16        1.82      9.32 o
   8   6   9       53.20       65.69     10.78 o
  -8   7   9        6.30        2.93      6.85 o
  -7   7   9       66.64       62.09      7.46 o
  -6   7   9        8.06       12.80      6.62 o
  -5   7   9        9.20        4.16      5.90 o
  -4   7   9        0.51        2.23      4.86 o
  -3   7   9      221.74      232.86     10.25 o
  -2   7   9        6.14        4.85      4.78 o
  -1   7   9        3.32        1.21      4.47 o
   0   7   9        0.08        0.02      3.80 o
   1   7   9       93.09      104.85     11.25 o
   2   7   9        1.80        4.09      5.27 o
   3   7   9        1.63        0.00      6.52 o
   4   7   9      148.51      148.93      9.69 o
   5   7   9       14.26       17.17      9.30 o
   6   7   9      152.08      147.91     12.15 o
   7   7   9        0.19        8.91      8.81 o
   8   7   9        0.02        0.00      8.60 o
  -7   8   9       13.86        8.18      6.98 o
  -6   8   9      149.52      173.43      9.26 o
  -5   8   9        0.57        3.30      6.56 o
  -4   8   9       54.66       48.11      6.09 o
  -3   8   9       47.98       52.42      7.45 o
  -2   8   9        3.25       10.78      5.23 o
  -1   8   9      152.76      133.48      8.20 o
   0   8   9        1.51        7.02      5.74 o
   1   8   9      311.75      290.69     10.30 o
   2   8   9       89.63       80.55      6.57 o
   3   8   9        6.35        7.09      5.66 o
   4   8   9       17.47       16.84      6.65 o
   5   8   9        9.88       13.46      6.80 o
   6   8   9        0.01        1.62      6.43 o
   7   8   9       37.37       49.61      7.31 o
  -6   9   9        2.41        5.66      6.77 o
  -5   9   9       27.15       53.40      7.53 o
  -4   9   9       15.95        8.32      5.53 o
  -3   9   9       33.68       43.27      7.52 o
  -2   9   9      207.59      191.83      9.76 o
  -1   9   9        2.45        4.77      6.39 o
   0   9   9       18.21        9.47      6.15 o
   1   9   9      141.48      163.37     10.19 o
   2   9   9        0.17        1.54      5.82 o
   3   9   9       17.26       30.78      6.67 o
   4   9   9        9.57       13.52      6.01 o
   5   9   9        1.02        3.04      7.03 o
   6   9   9       31.43       40.82      8.16 o
  -5  10   9       37.62       35.72      7.51 o
  -4  10   9       22.30       26.91      6.93 o
  -3  10   9       14.27       13.70      8.41 o
  -2  10   9       77.72      113.15      8.69 o
  -1  10   9       29.27       20.91      6.86 o
   0  10   9        0.02        0.00      5.98 o
   1  10   9        0.58        0.00      7.38 o
   2  10   9        0.95        0.27      7.04 o
   3  10   9        6.25        7.69      6.27 o
   4  10   9        1.36        0.00      6.42 o
  -2  11   9       28.38       14.18      6.86 o
  -1  11   9        2.79        4.30      5.93 o
   0  11   9       27.60       21.70      6.28 o
   1  11   9       17.24       18.53      7.84 o
   2  11   9        4.03        0.87      7.34 o
 -10   0  10        4.53        0.00     11.60 o
  -9   0  10       96.30      109.52     12.83 o
  -8   0  10      743.22      761.42     28.36 o
  -7   0  10        5.24        4.65      4.71 o
  -6   0  10       77.21       97.57      6.01 o
  -5   0  10       11.87       12.26      4.85 o
  -4   0  10       11.40       16.37      4.47 o
  -3   0  10       74.58       99.03      6.54 o
  -2   0  10     2700.08     2805.46     36.49 o
  -1   0  10       84.07       63.51     14.93 o
   0   0  10     1867.52     1776.75     56.65 o
   1   0  10       58.72       51.52      7.11 o
   2   0  10      224.59      237.11     10.29 o
   3   0  10      331.26      276.51     11.42 o
   4   0  10        0.34        0.00      8.76 o
   5   0  10       76.40       83.20     12.14 o
   6   0  10       69.24       75.22     12.74 o
   7   0  10      525.85      492.95     32.78 o
   8   0  10      130.66      149.73     16.74 o
   9   0  10       25.18       27.99     13.35 o
  10   0  10      108.28       72.21     14.91 o
 -10   1  10      122.19      117.85     10.16 o
  -9   1  10       43.25       41.06      8.01 o
  -8   1  10      206.47      211.50      9.45 o
  -7   1  10        1.10        1.06      3.87 o
  -6   1  10       42.24       61.11      4.50 o
  -5   1  10     1097.84     1065.51     10.43 o
  -4   1  10       26.44       13.82      2.93 o
  -3   1  10     1196.21     1147.11     12.61 o
  -2   1  10     1148.78     1078.39     13.01 o
  -1   1  10      480.06      443.28     19.98 o
   0   1  10      390.08      372.06     11.36 o
   1   1  10       24.60       25.55      4.79 o
   2   1  10       37.00       51.04      6.18 o
   3   1  10      133.51      117.35     12.89 o
   4   1  10       73.96       73.81      6.56 o
   5   1  10       52.08       39.86      7.49 o
   6   1  10       56.82       56.43      8.63 o
   7   1  10      140.37      134.82     10.99 o
   8   1  10      244.51      264.32     22.11 o
   9   1  10       14.98       11.08      8.97 o
 -10   2  10       64.22       71.12      9.84 o
  -9   2  10       69.87       75.40      7.90 o
  -8   2  10       95.46      100.47      6.65 o
  -7   2  10        4.80        0.00      4.45 o
  -6   2  10      126.86      148.80      5.68 o
  -5   2  10       10.66        8.89      2.93 o
  -4   2  10      162.06      150.14      5.94 o
  -3   2  10      254.62      258.12      8.61 o
  -2   2  10     1600.64     1647.78     28.75 o
  -1   2  10      249.16      220.22      5.72 o
   0   2  10      588.62      537.34      7.60 o
   1   2  10      327.31      317.54      7.93 o
   2   2  10       97.98      107.05      5.84 o
   3   2  10      230.94      227.95     12.94 o
   4   2  10       23.32       26.10      6.26 o
   5   2  10       14.60        8.58      5.74 o
   6   2  10        3.20        1.34      7.82 o
   7   2  10      168.68      173.79     11.65 o
   8   2  10      117.75      127.01     11.34 o
   9   2  10        0.07        4.22      9.09 o
  -9   3  10        2.11        7.37      6.43 o
  -8   3  10       60.90       55.20      6.86 o
  -7   3  10       53.86       44.42      5.28 o
  -6   3  10       12.38        7.65      3.89 o
  -5   3  10       12.24       11.78      3.40 o
  -4   3  10       57.41       51.12      3.84 o
  -3   3  10      174.15      152.16      6.79 o
  -2   3  10        4.35        5.55      4.95 o
  -1   3  10      761.72      803.55     15.44 o
   0   3  10       25.38       20.38      3.85 o
   1   3  10        0.20        0.00      4.67 o
   2   3  10       83.57       87.76      5.78 o
   3   3  10       14.32       12.81      4.75 o
   4   3  10       20.84       24.47      5.43 o
   5   3  10        0.49        0.00      5.72 o
   6   3  10       67.42       78.31     11.08 o
   7   3  10       27.89       34.38      8.57 o
   8   3  10       33.11       24.32      8.79 o
   9   3  10       54.33       61.44     10.04 o
  -9   4  10        0.01        7.47      7.09 o
  -8   4  10       22.65       15.12      6.47 o
  -7   4  10        0.02        0.00      5.62 o
  -6   4  10        0.88        0.00      4.62 o
  -5   4  10      129.45      111.12      5.85 o
  -4   4  10      772.57      668.35     16.39 o
  -3   4  10       34.47       45.41      5.21 o
  -2   4  10       41.51       24.99      4.28 o
  -1   4  10      143.81      134.48      7.84 o
   0   4  10        8.14       13.46      3.53 o
   1   4  10        8.79       13.54      4.69 o
   2   4  10        0.25        4.35      4.07 o
   3   4  10        1.91        4.29      4.28 o
   4   4  10       54.25       66.53      7.57 o
   5   4  10       32.06       35.40      7.54 o
   6   4  10       27.58       25.92      7.60 o
   7   4  10        6.09        4.68      7.67 o
   8   4  10        2.86        1.26      8.09 o
   9   4  10        0.00        8.68      8.80 o
  -9   5  10      201.04      231.94     11.37 o
  -8   5  10       24.28       20.73      6.74 o
  -7   5  10       34.86       19.18      6.13 o
  -6   5  10        3.96        0.00      5.87 o
  -5   5  10      189.30      207.77      8.56 o
  -4   5  10       16.06       10.74      6.12 o
  -3   5  10      263.45      265.10      9.03 o
  -2   5  10        3.78        3.05      3.44 o
  -1   5  10        0.37        0.99      3.35 o
   0   5  10       57.00       57.50      4.35 o
   1   5  10      131.82      131.64      6.74 o
   2   5  10        8.62        6.80      4.95 o
   3   5  10      177.53      175.96      8.60 o
   4   5  10       13.00       18.01      6.44 o
   5   5  10       12.13       12.28      6.63 o
   6   5  10        1.46        0.47      6.99 o
   7   5  10       76.00       98.71     19.74 o
   8   5  10        7.22        6.73      7.88 o
  -8   6  10        6.75        8.18      6.96 o
  -7   6  10       12.71       10.91      6.47 o
  -6   6  10      114.17      129.54      8.43 o
  -5   6  10        0.82        0.91      5.72 o
  -4   6  10      130.11      114.44      8.72 o
  -3   6  10      232.37      213.64      9.98 o
  -2   6  10       89.91      100.79      6.19 o
  -1   6  10      129.73      112.56      9.08 o
   0   6  10       78.63       86.48      5.19 o
   1   6  10       15.60       16.96      4.34 o
   2   6  10      105.70      109.55     12.90 o
   3   6  10        9.84        6.78      6.94 o
   4   6  10       46.17       62.37      9.83 o
   5   6  10       18.55       19.04      9.18 o
   6   6  10        1.21        0.00      9.43 o
   7   6  10       62.55       60.42     12.99 o
   8   6  10       35.66       52.76     11.04 o
  -7   7  10       21.32       32.88      7.20 o
  -6   7  10        3.31        5.39      6.36 o
  -5   7  10        5.27        1.70      6.75 o
  -4   7  10       33.37       35.43      6.89 o
  -3   7  10       45.66       60.84      7.52 o
  -2   7  10        6.36        0.00      4.92 o
  -1   7  10       96.71      107.00      8.14 o
   0   7  10       34.44       32.51      5.14 o
   1   7  10       93.07       85.39      7.46 o
   2   7  10      277.83      229.25      9.62 o
   3   7  10        7.33        7.21      6.78 o
   4   7  10       25.03       26.53      7.24 o
   5   7  10        4.61        7.08      8.63 o
   6   7  10       23.09       32.01      9.20 o
   7   7  10       13.25       27.75      9.41 o
  -7   8  10      105.70      116.46      9.23 o
  -6   8  10       44.64       57.10      7.42 o
  -5   8  10        6.44       17.48      6.70 o
  -4   8  10        3.80       12.86      6.51 o
  -3   8  10      132.60      141.13      9.37 o
  -2   8  10       57.49       61.37      6.13 o
  -1   8  10       59.69       64.18      6.72 o
   0   8  10        1.26        6.24      5.69 o
   1   8  10        3.32        6.42      6.60 o
   2   8  10       49.30       63.01      7.49 o
   3   8  10        0.90        0.00      5.29 o
   4   8  10       24.29       32.86      7.19 o
   5   8  10        0.15        3.08      6.75 o
   6   8  10       64.95       82.25      8.61 o
  -5   9  10        5.98        6.76      6.83 o
  -4   9  10       52.38       67.27      7.94 o
  -3   9  10        3.92        3.25      8.48 o
  -2   9  10        0.15        0.58      5.95 o
  -1   9  10       45.07       47.68      6.55 o
   0   9  10       23.27       23.94      6.16 o
   1   9  10        3.74        4.50      6.37 o
   2   9  10       59.21       53.54      7.95 o
   3   9  10        0.05        0.02      6.21 o
   4   9  10       57.28       48.54      6.58 o
   5   9  10       12.32        3.27      6.43 o
  -4  10  10        1.66        2.67      8.16 o
  -3  10  10        1.15        2.58      8.05 o
  -2  10  10        6.30       18.19      6.46 o
  -1  10  10       24.84       21.90      6.38 o
   0  10  10       42.72       22.97      6.18 o
   1  10  10        0.17        0.00      7.23 o
   2  10  10        3.84        3.36      6.84 o
   3  10  10        4.88        5.62      6.55 o
  -9   1  11       13.75       13.58      6.92 o
  -8   1  11        0.48        8.39      5.87 o
  -7   1  11        3.34        0.35      4.60 o
  -6   1  11        9.81        7.12      3.82 o
  -5   1  11       54.23       60.83      3.86 o
  -4   1  11       20.91       21.97      3.77 o
  -3   1  11      173.49      166.17     10.03 o
  -2   1  11      127.92      124.71      6.25 o
  -1   1  11      111.19      106.34     13.39 o
   0   1  11      730.47      669.85     41.79 o
   1   1  11      520.65      558.78     11.41 o
   2   1  11      162.54      165.19      9.19 o
   3   1  11        4.27        1.14      4.95 o
   4   1  11       73.50       69.66      6.86 o
   5   1  11        3.08        1.67      5.73 o
   6   1  11        6.18        0.00      8.06 o
   7   1  11        4.24        3.36      8.49 o
   8   1  11       33.87       27.23      9.26 o
   9   1  11        2.22        6.73      8.90 o
  -9   2  11       57.41       42.41      8.75 o
  -8   2  11       89.20       99.47      7.80 o
  -7   2  11      109.16       97.51      6.76 o
  -6   2  11       62.72       48.79      5.06 o
  -5   2  11        0.07        1.26      3.01 o
  -4   2  11      559.63      572.35      8.80 o
  -3   2  11      139.14      102.38      5.31 o
  -2   2  11       43.52       24.83      5.01 o
  -1   2  11      501.00      477.08     21.53 o
   0   2  11       81.68       79.86     10.82 o
   1   2  11       66.72       64.09      6.44 o
   2   2  11        0.17        3.12      4.72 o
   3   2  11        1.94        1.08      5.33 o
   4   2  11       53.06       58.40      6.61 o
   5   2  11       18.25       21.82      6.32 o
   6   2  11       31.93       26.86      8.28 o
   7   2  11        2.36        1.71      8.56 o
   8   2  11       29.67       21.47      8.82 o
   9   2  11       55.27       70.68     10.59 o
  -9   3  11      203.45      182.91     12.46 o
  -8   3  11      120.40      105.62      8.30 o
  -7   3  11       23.69       25.27      5.28 o
  -6   3  11      102.83       91.21      5.43 o
  -5   3  11       72.45       93.00      5.78 o
  -4   3  11       62.66       63.45      4.32 o
  -3   3  11      374.05      357.28     10.80 o
  -2   3  11        7.98        3.78      4.55 o
  -1   3  11     1267.69     1374.34     17.83 o
   0   3  11       29.18       14.61      6.42 o
   1   3  11      307.25      341.86     12.29 o
   2   3  11        3.14        3.28      4.59 o
   3   3  11      101.59      110.95      8.49 o
   4   3  11       83.31      105.02      9.62 o
   5   3  11        9.04        2.80      7.29 o
   6   3  11       30.31       35.16      8.34 o
   7   3  11       44.53       54.01      9.17 o
   8   3  11       36.17       45.52      9.31 o
  -9   4  11      232.30      236.02     11.35 o
  -8   4  11        9.10       11.58      6.51 o
  -7   4  11      159.05      138.91      9.39 o
  -6   4  11        3.69        3.23      5.63 o
  -5   4  11       40.12       38.75      5.86 o
  -4   4  11       38.86       44.36      6.31 o
  -3   4  11        1.39        3.87      4.63 o
  -2   4  11       92.35       97.71      6.06 o
  -1   4  11        0.63        1.75      3.28 o
   0   4  11        3.97        9.39      3.93 o
   1   4  11       32.10       46.41      6.09 o
   2   4  11      128.77      128.74      7.24 o
   3   4  11      127.48      104.21      6.69 o
   4   4  11       98.66       96.64      8.58 o
   5   4  11       37.97       44.13      8.47 o
   6   4  11       12.21       31.95      7.85 o
   7   4  11       20.74       21.61      8.25 o
   8   4  11        1.38        0.56      8.09 o
  -8   5  11       43.18       43.83      7.58 o
  -7   5  11        4.94        6.03      6.12 o
  -6   5  11       30.14       24.41      6.41 o
  -5   5  11       69.72       75.60      7.73 o
  -4   5  11       77.06       82.96      7.56 o
  -3   5  11       86.79       81.93     16.77 o
  -2   5  11       81.15       58.97      5.82 o
  -1   5  11      121.60      128.16      6.25 o
   0   5  11        0.04        1.29      4.10 o
   1   5  11      337.50      330.85      7.86 o
   2   5  11        0.99        0.00      8.42 o
   3   5  11      170.27      162.54      9.08 o
   4   5  11       10.33        6.25      6.29 o
   5   5  11       78.95       79.42      8.39 o
   6   5  11       14.90       22.57      8.39 o
   7   5  11        0.51        6.94      9.83 o
   8   5  11        6.98       17.27     10.44 o
  -7   6  11      224.18      215.41     10.33 o
  -6   6  11        2.37        4.87      6.39 o
  -5   6  11      163.92      144.91      9.64 o
  -4   6  11        3.13       14.47      6.43 o
  -3   6  11        1.16        4.19      6.42 o
  -2   6  11       17.30       16.66      6.49 o
  -1   6  11       35.36       33.00      4.49 o
   0   6  11       39.62       31.91      4.77 o
   1   6  11       27.89       23.95      5.73 o
   2   6  11      185.65      169.96     10.03 o
   3   6  11       11.22        6.44      7.26 o
   4   6  11        9.82       12.30      9.17 o
   5   6  11        0.50        5.27      8.84 o
   6   6  11       16.25        0.66     11.28 o
   7   6  11       21.71       31.25     10.08 o
  -7   7  11        0.06        9.84      7.26 o
  -6   7  11        6.25        6.70      7.42 o
  -5   7  11       24.60       40.31      7.57 o
  -4   7  11      131.24      131.35      9.15 o
  -3   7  11       22.37       29.68      6.95 o
  -2   7  11       63.24       65.80      7.43 o
  -1   7  11        8.21        0.52      5.26 o
   0   7  11       22.05       15.09      5.61 o
   1   7  11      124.93      100.64      9.64 o
   2   7  11        1.67        0.00      5.23 o
   3   7  11        0.00        0.00      6.79 o
   4   7  11        4.64       13.31      7.35 o
   5   7  11        3.43        5.26      7.27 o
   6   7  11       10.29        3.81      9.09 o
  -6   8  11       27.87       35.63      8.04 o
  -5   8  11       21.51       32.32      7.25 o
  -4   8  11        4.08        8.91      6.29 o
  -3   8  11       78.20       69.82      7.70 o
  -2   8  11       14.06       32.49     12.72 o
  -1   8  11        2.38        0.00      5.36 o
   0   8  11       83.29       72.69      6.70 o
   1   8  11       11.54        9.89      5.63 o
   2   8  11        0.25        0.00      5.64 o
   3   8  11        5.84        4.50      5.61 o
   4   8  11        4.55        2.52      6.72 o
   5   8  11        0.25        1.54      6.95 o
  -4   9  11        0.00        5.32      8.32 o
  -3   9  11        0.28        1.74      8.31 o
  -2   9  11       39.11       42.59      9.30 o
  -1   9  11        0.02        0.00      7.21 o
   0   9  11       46.56       52.16      6.89 o
   1   9  11       12.52       14.49      6.20 o
   2   9  11        6.40        6.31      6.85 o
   3   9  11        6.65        5.84      6.29 o
   4   9  11        7.44       13.32      6.76 o
  -1  10  11       25.28       19.25      7.90 o
   0  10  11        5.24        4.65      6.42 o
   1  10  11        1.22        0.00      6.44 o
  -9   0  12        2.35       11.59     10.63 o
  -8   0  12      359.35      383.02     27.34 o
  -7   0  12       33.61       13.43      8.59 o
  -6   0  12      503.89      412.44     17.10 o
  -5   0  12      223.31      229.62      9.80 o
  -4   0  12       10.08        1.18      4.59 o
  -3   0  12      116.28       91.05      6.49 o
  -2   0  12      724.14      722.78     15.93 o
  -1   0  12       35.79       24.43      9.54 o
   0   0  12     2148.59     2140.32     35.26 o
   1   0  12      266.83      260.31     42.99 o
   2   0  12      110.21      116.50      9.79 o
   3   0  12        1.40        0.13      7.22 o
   4   0  12       48.41       49.07      9.91 o
   5   0  12       35.67       40.27      8.97 o
   6   0  12       12.80        2.97     11.92 o
   7   0  12        0.07        0.00     12.54 o
   8   0  12        0.45        0.00     14.94 o
  -9   1  12      228.47      232.09     14.85 o
  -8   1  12      100.07       79.88      8.06 o
  -7   1  12       22.51       15.85      5.74 o
  -6   1  12      256.01      232.92      8.04 o
  -5   1  12       36.85       52.96      4.20 o
  -4   1  12       60.52       59.48      4.00 o
  -3   1  12        2.32        3.16      3.56 o
  -2   1  12      408.70      345.33      9.51 o
  -1   1  12      122.22       93.13      7.78 o
   0   1  12      938.34      881.32     20.69 o
   1   1  12      177.95      176.52     11.90 o
   2   1  12      402.99      373.63      9.92 o
   3   1  12       11.45        9.13      5.29 o
   4   1  12       26.38       18.94      5.57 o
   5   1  12      146.82      126.69      8.53 o
   6   1  12        0.22        0.00      6.60 o
   7   1  12        1.03        0.00      8.92 o
   8   1  12        0.01        0.00      8.71 o
  -8   2  12      184.42      174.61      9.69 o
  -7   2  12       14.19       13.05      4.93 o
  -6   2  12      110.97      122.21      6.37 o
  -5   2  12       26.48       32.00      4.82 o
  -4   2  12       21.26       14.06      3.65 o
  -3   2  12       77.99       65.13      5.20 o
  -2   2  12       31.05       26.59      4.94 o
  -1   2  12        5.12        0.00      5.39 o
   0   2  12       70.94       76.44      8.01 o
   1   2  12        0.87        3.77      6.08 o
   2   2  12      574.05      603.44     12.42 o
   3   2  12        0.12        7.29      5.19 o
   4   2  12       17.03       22.72      6.62 o
   5   2  12       10.23        2.82      6.65 o
   6   2  12        1.30        0.00      8.23 o
   7   2  12        2.59        0.00      8.70 o
   8   2  12        3.45        5.38      8.74 o
  -8   3  12       29.93       34.94      8.73 o
  -7   3  12       50.46       51.90      6.73 o
  -6   3  12      166.96      159.48      9.95 o
  -5   3  12        5.36        5.18      4.89 o
  -4   3  12       71.31       78.22      6.16 o
  -3   3  12        6.80        8.82      4.54 o
  -2   3  12      363.79      361.90     12.44 o
  -1   3  12        0.03        0.00      5.51 o
   0   3  12      428.25      442.50      9.42 o
   1   3  12      181.98      170.47     10.94 o
   2   3  12       22.60       20.16      5.67 o
   3   3  12       33.01       33.58      5.84 o
   4   3  12      186.99      244.11     20.81 o
   5   3  12        6.77       13.83      7.39 o
   6   3  12        9.86        8.25      7.83 o
   7   3  12       31.62       35.56      8.83 o
   8   3  12       17.21       14.05      8.33 o
  -8   4  12        9.70        8.73      7.19 o
  -7   4  12       17.75       15.85      6.34 o
  -6   4  12       11.75       15.53      6.27 o
  -5   4  12       18.52       42.40      7.94 o
  -4   4  12       91.08      115.47      8.38 o
  -3   4  12       24.67       11.69      5.08 o
  -2   4  12      157.74      160.96      7.36 o
  -1   4  12        8.76        9.22      5.12 o
   0   4  12       18.33       17.34      4.50 o
   1   4  12      343.94      374.94     12.42 o
   2   4  12        9.33        6.69      6.23 o
   3   4  12       18.98       21.57      7.10 o
   4   4  12       24.97       26.76      7.35 o
   5   4  12       30.27       48.61      9.09 o
   6   4  12        3.20        1.66      7.44 o
   7   4  12       32.73       41.81      8.53 o
  -7   5  12       23.38       42.99      7.37 o
  -6   5  12        2.81        0.00      6.80 o
  -5   5  12      218.23      239.23     11.14 o
  -4   5  12       13.45        7.73      6.78 o
  -3   5  12       13.25       14.68      6.61 o
  -2   5  12       43.48       42.95      5.86 o
  -1   5  12       48.43       42.03      5.85 o
   0   5  12      167.54      182.61      8.54 o
   1   5  12      202.79      232.58      7.71 o
   2   5  12      143.86      156.02      8.94 o
   3   5  12        4.79        0.00      6.16 o
   4   5  12       29.23       18.57      9.59 o
   5   5  12        8.47        2.61      8.97 o
   6   5  12        3.39        3.39      9.67 o
   7   5  12        2.34        0.00      9.71 o
  -7   6  12      130.61      126.18      9.53 o
  -6   6  12        1.46       10.58      7.24 o
  -5   6  12        0.79        0.00      6.87 o
  -4   6  12       16.47       31.51      7.19 o
  -3   6  12       21.65       14.21      6.71 o
  -2   6  12      123.50      130.54      8.30 o
  -1   6  12        4.35        0.00      5.87 o
   0   6  12       11.61        7.84      6.59 o
   1   6  12       73.94       80.10      6.71 o
   2   6  12        6.94       15.98      5.25 o
   3   6  12       23.28       23.01      7.25 o
   4   6  12       42.64       51.80      9.33 o
   5   6  12       36.33       44.95      9.97 o
   6   6  12        6.72       13.85      9.29 o
  -6   7  12       36.74       42.99      8.56 o
  -5   7  12       31.20       34.89      7.54 o
  -4   7  12        1.66        0.00      6.40 o
  -3   7  12        1.29        0.00      6.44 o
  -2   7  12        0.65        1.58      7.24 o
  -1   7  12      123.01      143.60     14.50 o
   0   7  12        0.66        0.00      7.88 o
   1   7  12       18.60       23.16      5.92 o
   2   7  12        1.85        0.00      5.34 o
   3   7  12        1.27        2.76      5.55 o
   4   7  12       13.13       20.00      7.28 o
   5   7  12        2.09        0.00      7.69 o
  -4   8  12        1.55        1.08      6.64 o
  -3   8  12       32.80       29.54      8.87 o
  -2   8  12        2.68        1.51      7.30 o
  -1   8  12       16.41       15.87      7.29 o
   0   8  12        2.22        8.18      7.94 o
   1   8  12        3.29        0.00      6.06 o
   2   8  12       31.55       25.24      7.40 o
   3   8  12        4.45        5.46      6.38 o
   4   8  12       41.95       39.25      6.78 o
  -2   9  12        6.08        2.17      7.79 o
  -1   9  12       28.40       15.17      7.84 o
   0   9  12       13.56       17.41      8.68 o
   1   9  12        6.06        0.44      8.72 o
   2   9  12       10.88       12.02      7.58 o
  -8   1  13        2.15        0.00      7.17 o
  -7   1  13      106.58      100.22      9.69 o
  -6   1  13        4.73        2.89      4.63 o
  -5   1  13        4.67        2.65      4.45 o
  -4   1  13       33.78       33.72      4.20 o
  -3   1  13       13.08        9.40      3.62 o
  -2   1  13       32.39       21.95      4.99 o
  -1   1  13        0.01        0.00      5.98 o
   0   1  13       63.69       57.39      7.46 o
   1   1  13        3.56        0.00      7.01 o
   2   1  13       24.12       37.28      6.14 o
   3   1  13        7.32        9.90      5.73 o
   4   1  13        6.71        5.14      5.99 o
   5   1  13        4.28        3.46      6.01 o
   6   1  13       29.20       20.93      8.75 o
   7   1  13       17.23       17.02      8.71 o
  -8   2  13       53.26       45.50      9.93 o
  -7   2  13        0.26        0.00      6.84 o
  -6   2  13       26.40       10.65      4.88 o
  -5   2  13        3.23        2.05      5.26 o
  -4   2  13       49.27       70.01      5.92 o
  -3   2  13       40.49       29.45      4.28 o
  -2   2  13       94.12      111.64      6.87 o
  -1   2  13       60.28       82.23      6.86 o
   0   2  13      142.78      135.14     11.01 o
   1   2  13      126.26      115.18      9.28 o
   2   2  13      188.26      211.05      8.69 o
   3   2  13       78.71       75.89      7.01 o
   4   2  13       14.87        9.12      5.88 o
   5   2  13       23.64       21.98      8.61 o
   6   2  13        0.75        0.00      8.03 o
   7   2  13       10.14       12.48      8.53 o
  -7   3  13      196.36      258.65     10.44 o
  -6   3  13       18.82       13.60      6.43 o
  -5   3  13      378.29      421.87     14.60 o
  -4   3  13       15.46       20.38      5.37 o
  -3   3  13       15.40       12.19      5.09 o
  -2   3  13       50.66       47.94      5.79 o
  -1   3  13      252.02      262.95     10.61 o
   0   3  13      150.30      129.50      8.14 o
   1   3  13       77.37       67.54      8.44 o
   2   3  13      154.67      172.36     11.46 o
   3   3  13        1.89        6.13      5.69 o
   4   3  13       23.66       16.80      7.43 o
   5   3  13       51.48       55.42      9.00 o
   6   3  13        0.00        0.00      7.75 o
   7   3  13        0.92        0.00     10.30 o
  -7   4  13        0.11        2.61      6.76 o
  -6   4  13       14.50       15.02      7.86 o
  -5   4  13       40.56       54.21      7.69 o
  -4   4  13       47.44       62.49      7.85 o
  -3   4  13        0.33        2.35      5.09 o
  -2   4  13       36.40       44.93      5.99 o
  -1   4  13       10.29       14.25      5.96 o
   0   4  13       96.27      103.39      9.29 o
   1   4  13       96.33       95.02      7.55 o
   2   4  13        0.18        5.78      7.60 o
   3   4  13       96.57       91.46      7.87 o
   4   4  13        7.55        8.30      6.92 o
   5   4  13        0.14        0.00      7.13 o
   6   4  13        3.63        7.16      7.48 o
  -6   5  13       17.39       17.73      7.87 o
  -5   5  13      101.40      113.93      9.27 o
  -4   5  13        8.34        3.42      7.06 o
  -3   5  13        9.44       11.54      6.25 o
  -2   5  13      183.50      193.89      9.44 o
  -1   5  13       62.25       60.56      6.57 o
   0   5  13       30.86       25.66      5.99 o
   1   5  13        0.00        4.75      7.15 o
   2   5  13        7.74       10.06      6.58 o
   3   5  13      148.74      140.23     11.73 o
   4   5  13       36.37       34.25      9.42 o
   5   5  13       13.23       11.02      9.57 o
   6   5  13        1.08        5.71      9.74 o
  -5   6  13       12.68       14.19      7.09 o
  -4   6  13       12.84        5.85      6.93 o
  -3   6  13        0.94        0.00      6.26 o
  -2   6  13       15.53       10.86      5.91 o
  -1   6  13        3.64        0.00      7.05 o
   0   6  13       12.69       12.23      7.91 o
   1   6  13       28.90       34.73      7.38 o
   2   6  13       45.06       48.50      7.01 o
   3   6  13        1.28        3.73      7.46 o
   4   6  13       27.63       24.58      9.46 o
   5   6  13       26.33       19.30      9.27 o
  -4   7  13        0.07        0.00      6.50 o
  -3   7  13        0.22        0.00      7.25 o
  -2   7  13       16.61       23.08      7.63 o
  -1   7  13       15.36       19.64      7.52 o
   0   7  13        0.17        2.44      8.04 o
   1   7  13        2.63        7.17      8.55 o
   2   7  13       35.89       40.16      9.61 o
   3   7  13        6.25       13.31      6.12 o
   4   7  13        0.07        2.17      8.03 o
  -2   8  13       30.31       24.62      8.18 o
  -1   8  13        5.98        8.37      7.92 o
   0   8  13        6.94        8.53      8.45 o
   1   8  13        4.45        5.63      8.73 o
   2   8  13       69.72       79.30     10.79 o
  -7   0  14       78.36       82.47     10.38 o
  -6   0  14      221.75      277.68     14.76 o
  -5   0  14        2.53        0.00      7.84 o
  -4   0  14      394.06      414.12     13.65 o
  -3   0  14        0.31        0.00      6.24 o
  -2   0  14      112.10      112.73      9.30 o
  -1   0  14        0.10        0.00      9.40 o
   0   0  14       41.53       43.61     10.71 o
   1   0  14       11.83        6.44     10.69 o
   2   0  14       96.84      110.42     11.07 o
   3   0  14      224.07      238.94     13.77 o
   4   0  14      104.61      106.65     11.08 o
   5   0  14       45.44       59.67      9.95 o
   6   0  14        7.43        5.25      8.33 o
  -7   1  14       32.01       27.04      7.69 o
  -6   1  14      159.36      152.27      8.55 o
  -5   1  14        0.31        0.00      5.11 o
  -4   1  14       37.02       38.12      5.82 o
  -3   1  14      174.19      187.75      7.28 o
  -2   1  14        5.77       13.76      5.58 o
  -1   1  14       19.70       37.20      7.25 o
   0   1  14       86.97      106.16      9.06 o
   1   1  14        0.73        0.61      7.53 o
   2   1  14      234.82      248.24     10.78 o
   3   1  14       38.12       33.92      6.91 o
   4   1  14      130.49      127.02      8.08 o
   5   1  14        0.65        2.86      6.88 o
   6   1  14        7.83        3.37      6.67 o
  -7   2  14       77.48       60.54     10.45 o
  -6   2  14      120.15      133.47     11.93 o
  -5   2  14        0.25        0.00      5.43 o
  -4   2  14      111.84      129.05      7.25 o
  -3   2  14        1.10        0.00      4.28 o
  -2   2  14       75.33       72.11      6.95 o
  -1   2  14       18.87       20.06      5.96 o
   0   2  14       43.59       45.64      7.85 o
   1   2  14      138.19      114.66      9.41 o
   2   2  14       40.78       44.77      7.23 o
   3   2  14       33.19       45.26      6.64 o
   4   2  14       44.33       50.71      7.44 o
   5   2  14       24.37       30.70      6.95 o
   6   2  14        0.19        0.00      8.25 o
  -6   3  14       74.69       94.22      9.21 o
  -5   3  14        1.97        0.00      6.16 o
  -4   3  14       98.27       92.26      7.76 o
  -3   3  14       17.24       19.77      5.65 o
  -2   3  14       86.77       81.74      7.07 o
  -1   3  14       24.22       23.49      6.20 o
   0   3  14       15.78        4.60      6.28 o
   1   3  14        0.01        0.00      7.15 o
   2   3  14       16.17       19.55      6.71 o
   3   3  14       50.48       39.28      6.90 o
   4   3  14      142.51      148.60      9.07 o
   5   3  14        5.58        1.42      6.54 o
   6   3  14        0.34        0.00      7.89 o
  -6   4  14        1.04        7.05      7.66 o
  -5   4  14       89.85       78.61      8.87 o
  -4   4  14        0.01        2.38      6.44 o
  -3   4  14       27.76       34.41      6.53 o
  -2   4  14        4.14        7.88      5.70 o
  -1   4  14        0.11        0.00      5.62 o
   0   4  14        0.73        0.70      5.85 o
   1   4  14       53.73       45.63      7.85 o
   2   4  14       58.41       46.14     10.07 o
   3   4  14       65.25       70.58     10.93 o
   4   4  14        1.00        3.42      6.20 o
   5   4  14        0.03        0.59      9.50 o
  -5   5  14       39.77       43.70      8.23 o
  -4   5  14       16.01       10.91      6.60 o
  -3   5  14       18.44       15.92      6.23 o
  -2   5  14       98.67       90.36      7.84 o
  -1   5  14        3.70        4.76      6.09 o
   0   5  14       15.99       14.44      6.87 o
   1   5  14       90.76       94.65      8.92 o
   2   5  14        0.14        0.00      7.34 o
   3   5  14       58.37       66.86     10.92 o
   4   5  14        5.36       11.68      8.16 o
  -4   6  14       44.56       63.44      7.57 o
  -3   6  14       19.47       14.16      6.32 o
  -2   6  14        0.14        1.11      7.28 o
  -1   6  14       29.25       54.13     10.38 o
   0   6  14       68.75       76.58     10.42 o
   1   6  14       46.91       33.96      9.48 o
   2   6  14       32.84       24.69      9.28 o
   3   6  14        1.12        5.64      7.16 o
  -2   7  14        0.35        6.88      7.76 o
  -1   7  14        2.08        0.00      9.04 o
   0   7  14       15.75       18.40      9.16 o
   1   7  14       25.14       33.47     10.15 o
   2   7  14       29.45       37.73     10.19 o
  -5   1  15        0.08       11.77      6.74 o
  -4   1  15       23.12       12.10      6.06 o
  -3   1  15       70.65       92.31      6.99 o
  -2   1  15        1.31        0.00      4.90 o
  -1   1  15        5.83        4.33      5.82 o
   0   1  15        0.02        0.32      7.30 o
   1   1  15       58.08       42.29      8.33 o
   2   1  15       23.11       23.13      7.73 o
   3   1  15        0.69        9.54      6.01 o
   4   1  15        0.63        7.38      6.10 o
   5   1  15        0.01        2.35      6.63 o
  -5   2  15       70.40       62.36     11.14 o
  -4   2  15       36.47       46.65      6.45 o
  -3   2  15       60.14       55.76      6.67 o
  -2   2  15        4.55       10.10      6.03 o
  -1   2  15       37.44       27.19      6.44 o
   0   2  15       24.66       37.40      7.82 o
   1   2  15        0.91        1.41      7.52 o
   2   2  15       27.39       30.35     11.49 o
   3   2  15        0.47        0.00      6.49 o
   4   2  15        4.63       13.16      6.67 o
   5   2  15       34.65       24.47      6.91 o
  -5   3  15       34.30       54.49      7.52 o
  -4   3  15        4.03        5.83      6.54 o
  -3   3  15       46.93       66.21      9.85 o
  -2   3  15       18.31       14.64      6.21 o
  -1   3  15       12.93       12.00      6.09 o
   0   3  15        0.11        0.00      6.04 o
   1   3  15       71.56       66.21      8.86 o
   2   3  15       28.18       19.90      9.01 o
   3   3  15       33.88       41.36      8.67 o
   4   3  15        5.65        7.97      6.51 o
  -4   4  15       22.77       14.09      7.15 o
  -3   4  15       24.83       11.03      6.22 o
  -2   4  15        8.07        4.43      6.43 o
  -1   4  15        0.00        0.00      5.68 o
   0   4  15       11.36       15.27      6.89 o
   1   4  15       45.10       42.75      8.18 o
   2   4  15       39.64       48.11     10.29 o
   3   4  15       33.20       39.29      8.58 o
  -3   5  15       49.74       45.33      7.25 o
  -2   5  15       16.12       20.28      6.99 o
  -1   5  15        9.62        9.98      8.02 o
   0   5  15       10.31       18.33      8.59 o
   1   5  15       42.26       41.03      8.78 o
   2   5  15       56.22       60.27      9.32 o
   0   6  15       28.56       13.86      9.29 o
  -4   0  16       37.03       42.18     16.17 o
  -3   0  16       24.48       26.57      8.12 o
  -2   0  16       32.71       19.10      7.95 o
  -1   0  16       36.03       35.67     11.33 o
   0   0  16        8.74       14.04     10.43 o
   1   0  16      112.46       80.57     13.19 o
   2   0  16        0.96        2.68     11.17 o
   3   0  16       10.61        4.37     10.84 o
  -4   1  16      216.07      246.37     14.47 o
  -3   1  16        8.20        2.83      6.27 o
  -2   1  16       84.44       77.96      6.59 o
  -1   1  16       35.10       37.37      6.95 o
   0   1  16        0.05        0.88      7.75 o
   1   1  16        0.66        0.83      7.76 o
   2   1  16        1.66        0.55      7.50 o
   3   1  16        0.95        1.62      7.69 o
  -3   2  16        0.46        0.00      6.11 o
  -2   2  16        0.06        2.04      6.32 o
  -1   2  16      135.92      147.75      9.10 o
   0   2  16        9.68       16.38      6.46 o
   1   2  16       15.89       13.78      7.84 o
   2   2  16        9.09        6.92      9.19 o
   3   2  16        1.53        0.00      7.57 o
  -2   3  16        0.47        0.24      6.78 o
  -1   3  16        4.24        0.00      6.30 o
   0   3  16       16.08       20.41      6.75 o
   1   3  16        3.89       13.59      7.99 o
   2   3  16        0.00        0.00      9.61 o
  -1   4  16       10.04       11.55      8.16 o
   0   4  16       11.65        5.23      7.39 o
 
